# Supplementary material for: Metabolic Phenotyping from Whole-Blood Responses to a Standardized Exercise Test May Discriminate for Physiological, Performance, and Illness Outcomes: A Pilot Study in Highly-Trained Cross-Country Skiers
Source: Sports Med Open. 2024 Sep 18;10:99. doi: 10.1186/s40798-024-00770-0 (PMC11408465; doi:10.1186/s40798-024-00770-0)
Supplement: Supplementary file 4 — Supplementary Material 4 [file 40798_2024_770_MOESM4_ESM.xlsx]

## Sheet: Info
Electronic Supplementary Material 4: Identified Metabolites
Journal: Sports Medicine Open
Title: Metabolic phenotyping from whole-blood responses to a standardized exercise test may discriminate for physiological, performance, and illness outcomes: A pilot study in highly-trained cross-country skiers
Authors: Øyvind Karlsson1, Andrew D. Govus2, Kerry McGawley1 & Helen G. Hanstock1
Affiliations:
1: Swedish Winter Sports Research Centre, Department of Health Sciences, Mid Sweden University, Östersund, Sweden
2: Department of Sport, Exercise, and Nutrition, La Trobe University, Melbourne, Victoria, Australia

## Sheet: HMDB metadata
Metabolite	Formula	Polarity	Mass	RT	Score (Tgt, max)	RT (avg)	RT (Tgt)	RT Diff	Mass (avg)	Mass (Tgt)	RSD (Mass, ppm)	Area (avg)	Height (avg)	Run order corr (<|0.5|)	RSD QC (<30)	QC dil corr (>75)	S/N Blank (>3 except for IS)
Phenylalanine-13C9 [M+H]+	[13C]9 H11 N O2	POS	174.109	1.54	99.9	1.545	1.65	-0.105	174.109	174.109	0.66	652500	361264	-0.798417	49.9206	99.6896	1.40663
Caffeine-trimethyl-13C3 [M+H]+	C5 [13C]3 H10 N4 O2	POS	197.091	2.64	98.2	2.642	2.76	-0.119	197.091	197.09	0.27	415876	218132	-0.678064	49.3703	99.2267	1.49114
Cholic Acid-2,2,4,4-D4 [M+NH4]+	C24 H39 D4 N O5	POS	429.339	5.31	99.8	5.306	5.41	-0.104	429.339	429.339	0.26	240577	125252	-0.795246	51.5828	99.0598	1.61479
L-proline-13C5 [M+H]+	[13C]5 H9 N O2	POS	120.08	0.36	100	0.361	0.43	-0.07	120.08	120.08	0.9	1183214	546743	-0.584364	16.6714	50.013	0.672013
L-Glutamic acid-13C5-15N [M+H]+	[13C]5 H9 [15N] O4	POS	153.067	0.33	99.9	0.333	0.41	-0.077	153.067	153.067	0.89	63284	28132	-0.705397	14.0584	46.3822	0.960669
Putrescine-D4 [M+H]+	C4 H8 D4 N2	POS	92.1252	0.25	99.6	0.254	0.29	-0.036	92.1252	92.1252	0.88	891781	516497	-0.6757	15.9451	88.994	1.25639
Uracil	C4 H4 N2 O2	POS	112.027	1.09	99.8	1.087	1.09	-0.002	112.027	112.027	1.33	90225	29885	-0.135023	46.0827	99.829	333.617
Trigonelline	C7 H7 N O2	POS	137.048	0.36	100	0.358	0.402	-0.045	137.048	137.048	1.71	37051	29942	-0.276291	81.2201	-96.4462	145.854
4-Acetamidobutanoic acid	C6 H11 N O3	POS	145.074	1.3	99.7	1.303	1.378	-0.075	145.074	145.074	1.36	14643	9936	-0.308502	72.1863	99.0609	16.4735
Spermidine	C7 H19 N3	POS	145.158	0.27	99.6	0.265	0.289	-0.024	145.158	145.158	0.81	200307	124112	-0.508479	75.5854	70.4328	120.33
Guanine	C5 H5 N5 O	POS	151.047	0.58	89.3	0.576	0.612	-0.035	151.048	151.049	4.13	78887	27253	-0.173142	83.4005	98.452	580.971
Spermine	C10 H26 N4	POS	202.216	0.27	99.6	0.268	0.339	-0.072	202.216	202.216	0.94	107087	57365	0.333712	76.285	77.5766	11.0939
3-Methoxytyrosine	C10 H13 N O4	POS	211.084	1.43	98.8	1.427	1.527	-0.1	211.084	211.084	1.65	9722	5808	-0.493678	80.6282	99.9974	75.2998
Lidocaine	C14 H22 N2 O	POS	234.173	2.75	99.9	2.745	2.74	0.005	234.173	234.173	0.56	36999	13300	-0.237632	23.0388	96.3379	1.14341
Oleamide	C18 H35 N O	POS	281.272	6.88	99.8	6.879	6.93	-0.052	281.272	281.272	0.57	1101764	350297	-0.234712	56.722	99.1341	55.1808
Bis(2-ethylhexyl)phthalate	C24 H38 O4	POS	390.277	7.33	99.8	7.331	7.416	-0.086	390.277	390.277	0.97	52429	22071	-0.352781	138.882	-96.4301	0.242685
Biliverdin	C33 H34 N4 O6	POS	582.248	4.98	99.9	4.979	5.087	-0.108	582.247	582.248	1.05	120120	47439	-0.248284	100.756	99.8622	39.3131
Bilirubin	C33 H36 N4 O6	POS	584.263	7.21	99.3	7.211	7.297	-0.086	584.262	584.264	4.11	54159	14832	-0.477061	83.8166	44.1207	22.1998
alpha-Chaconine	C45 H73 N O14	POS	851.503	3.84	84.2	3.837	3.82	0.022	851.503	851.503	3.88	42529	13232	-0.257853	46.158	99.9141	47.6543
Uridine / Pseudouridine	C9 H12 N2 O6	POS	244.07	0.58	99.8	0.58	0.59	-0.012	244.07	244.07	1.83	33926	9173	-0.432188	36.5701	96.5384	194.636
Adenosine	C10 H13 N5 O4	POS	267.097	1.33	99.9	1.327	1.33	-0.002	267.097	267.097	0.95	25547	14589	-0.489242	32.7184	98.9139	7.49821
5'-Methylthioadenosine	C11 H15 N5 O3 S	POS	297.089	2.07	99	2.067	2.06	0.008	297.089	297.09	0.9	85897	53891	-0.187152	52.8477	97.7426	463.583
Methylguanosine	C11 H15 N5 O5	POS	297.107	1.55	99.3	1.548	1.55	-0.005	297.107	297.107	1.19	18496	6697	-0.397677	39.9294	99.6993	50.5001
N2,N2-Dimethylguanosine	C12 H17 N5 O5	POS	311.123	1.81	99.9	1.809	1.81	-0.001	311.123	311.123	1	15645	10125	-0.545069	65.5387	99.1777	93.1392
S-Adenosylhomocysteine	C14 H20 N6 O5 S	POS	384.122	1.24	99.3	1.243	1.347	-0.104	384.122	384.122	1.15	23722	15667	-0.661165	80.3952	98.5054	188.813
Hypoxanthine	C5 H4 N4 O	POS	136.039	0.75	98.4	0.753	0.75	0.003	136.039	136.038	1.01	1017994	168679	-0.124598	33.4332	99.0279	408.102
Xanthine	C5 H4 N4 O2	POS	152.034	0.92	98.8	0.92	0.92	0.001	152.034	152.033	1.3	29991	9057	-0.257539	45.0001	97.3394	29.5779
Uric acid	C5 H4 N4 O3	POS	168.029	0.71	98.9	0.708	0.71	-0.002	168.029	168.028	0.39	1652142	524945	-0.403276	35.1037	97.3118	1718.55
Theophylline	C7 H8 N4 O2	POS	180.065	2.15	99.3	2.146	2.14	0.006	180.065	180.065	2.74	52480	18938	-0.392867	60.5556	99.5251	262.713
Theobromine	C7 H8 N4 O2	POS	180.065	1.8	99.3	1.8	1.81	-0.011	180.065	180.065	1.74	272051	98345	-0.455535	55.3857	99.8331	428.629
Paraxanthine	C7 H8 N4 O2	POS	180.065	2.08	99.1	2.081	2.08	0	180.065	180.065	1.87	363712	145834	-0.336479	53.5355	99.7645	583.006
Caffeine	C8 H10 N4 O2	POS	194.081	2.64	99	2.642	2.64	0.003	194.081	194.08	1.34	1030004	371516	-0.263961	49.4634	99.34	547.605
Niacinamide	C6 H6 N2 O	POS	122.048	0.69	99.7	0.691	0.69	0.002	122.048	122.048	0.47	386876	204916	-0.0109301	39.2631	99.4298	96.6685
4-Pyridoxic acid	C8 H9 N O4	POS	183.053	1.38	99.2	1.384	1.38	0.004	183.053	183.053	1.52	15507	7405	-0.291491	45.9131	99.9943	54.1891
Cortisone	C21 H28 O5	POS	360.194	4.12	99.1	4.124	4.13	-0.005	360.194	360.194	1.4	8909	4882	-0.364616	41.124	96.1146	16.4676
Cortisol / hydrocortisone	C21 H30 O5	POS	362.209	4.15	99.6	4.155	4.16	-0.005	362.209	362.209	1.23	68839	37022	-0.349566	44.6959	96.2956	26.2723
beta-Alanine	C3 H7 N O2	POS	89.0476	0.32	97	0.327	0.41	-0.087	89.0476	89.0477	1.67	131196	60889	-0.464229	10.7938	-87.1536	20.0507
gamma-Aminobutyric acid	C4 H9 N O2	POS	103.063	0.35	99.8	0.352	0.41	-0.057	103.063	103.063	1.4	35244	24282	-0.104901	13.4963	65.6721	14.494
Creatinine	C4 H7 N3 O	POS	113.059	0.35	99	0.345	0.4	-0.054	113.059	113.059	1.21	209673	161451	-0.516769	9.78524	99.591	26.4369
L-Proline	C5 H9 N O2	POS	115.063	0.36	100	0.361	0.42	-0.06	115.063	115.063	1.01	1022456	531539	-0.321982	20.218	8.56092	229.667
L-Valine	C5 H11 N O2	POS	117.079	0.34	100	0.342	0.4	-0.058	117.079	117.079	1.03	913981	623165	-0.378748	24.1332	-96.0794	3.24264
Norvaline	C5 H11 N O2	POS	117.079	0.49	99.8	0.486	0.55	-0.064	117.079	117.079	1.2	11423372	2674422	-0.405273	31.3766	94.9554	12.2194
L-Homoserine	C4 H9 N O3	POS	119.058	0.33	96.9	0.327	0.364	-0.038	119.058	119.058	1.76	33422	18404	-0.20923	52.2013	-97.8598	29.9664
Pyroglutamic acid	C5 H7 N O3	POS	129.043	0.78	100	0.775	0.84	-0.065	129.043	129.043	3.74	402782	131957	0.0130729	21.3065	98.1204	18.628
Pipecolic acid	C6 H11 N O2	POS	129.079	0.54	99.9	0.541	0.59	-0.054	129.079	129.079	2.22	621969	124593	-0.522835	31.4905	97.4971	157.034
4-Hydroxyproline	C5 H9 N O3	POS	131.058	0.39	99.9	0.403	0.48	-0.086	131.058	131.058	1.81	193512	35599	-0.0893504	5.70719	92.7971	197.365
N-Acetyl-beta-alanine	C5 H9 N O3	POS	131.058	1.03	99.9	1.035	1.24	-0.206	131.058	131.058	0.86	39768	15429	-0.555804	26.8777	98.7187	29.5105
N-Acetyl-L-alanine	C5 H9 N O3	POS	131.058	1.28	99.9	1.275	1.3	-0.025	131.058	131.058	1.57	14624	6697	-0.036624	2.58791	91.4613	17.0075
Creatine	C4 H9 N3 O2	POS	131.07	0.36	99.3	0.356	0.41	-0.053	131.07	131.07	1.1	1143990	1023745	-0.489249	2.9592	96.3179	420.752
L-Leucine	C6 H13 N O2	POS	131.095	1	99.8	0.999	1.11	-0.113	131.095	131.095	1	17584142	4406895	-0.30311	40.8511	98.2066	469.644
L-Isoleucine	C6 H13 N O2	POS	131.095	0.92	99.9	0.923	1.04	-0.119	131.095	131.095	1.6	9446881	3142033	-0.10175	43.8117	98.9661	424.119
Urocanic acid	C6 H6 N2 O2	POS	138.043	0.6	99.7	0.605	0.687	-0.083	138.043	138.043	3.28	198348	45703	-0.0889461	81.4163	95.8457	4.15998
L-Glutamine	C5 H10 N2 O3	POS	146.069	0.32	99.8	0.322	0.39	-0.067	146.069	146.069	3.16	112589	68683	-0.365903	15.5168	-90.6663	318.784
L-Lysine	C6 H14 N2 O2	POS	146.106	0.26	99.9	0.261	0.32	-0.059	146.106	146.106	1.2	18770	17546	-0.186872	5.70392	60.6295	45.0737
L-Glutamic acid	C5 H9 N O4	POS	147.053	0.33	100	0.335	0.39	-0.056	147.053	147.053	1.09	45455	24803	-0.55842	6.97522	-99.9319	43.8686
L-Methionine	C5 H11 N O2 S	POS	149.051	0.58	99.5	0.578	0.65	-0.072	149.051	149.051	3.45	1329136	479483	-0.0579718	42.5691	98.7071	2571.42
L-Histidine	C6 H9 N3 O2	POS	155.07	0.32	87.7	0.319	0.37	-0.05	155.07	155.07	1.78	13918	9131	-0.347715	0.247697	-12.802	6.40458
N-Acetylvaline	C7 H13 N O3	POS	159.089	2.2	87.5	2.2	2.28	-0.079	159.089	159.089	2.19	8170	3875	-0.305183	55.5901	99.9157	14.5755
L-Phenylalanine	C9 H11 N O2	POS	165.08	1.55	99.4	1.548	1.66	-0.113	165.079	165.079	0.99	7510146	4166698	-0.504407	44.9965	98.8534	409.262
L-Arginine	C6 H14 N4 O2	POS	174.112	0.32	98.1	0.318	0.38	-0.061	174.112	174.112	1.41	20094	14989	0.0231861	0.546453	-69.5343	39.867
Indoleacetic acid	C10 H9 N O2	POS	175.063	3.67	98.2	3.675	3.75	-0.077	175.063	175.063	2.22	6541	3982	-0.580927	58.9909	99.0848	58.0229
Citrulline	C6 H13 N3 O3	POS	175.096	0.34	99.5	0.34	0.4	-0.059	175.096	175.096	0.8	24480	13239	0.127749	3.06151	78.3068	34.5138
Serotonin	C10 H12 N2 O	POS	176.095	1.36	99.6	1.36	1.469	-0.109	176.095	176.095	2.23	14435	7556	-0.432131	83.1189	95.4275	73.2258
L-Tyrosine	C9 H11 N O3	POS	181.074	0.96	99.8	0.956	1.06	-0.105	181.074	181.074	0.91	3928941	1180180	-0.186561	48.5578	99.5857	542.985
N-(3-acetamidopropyl)pyrrolidin-2-one	C9 H16 N2 O2	POS	184.121	1.89	99.9	1.892	1.97	-0.077	184.121	184.121	0.86	266266	162650	-0.466967	60.4394	99.8424	1021.06
Homo-L-arginine	C7 H16 N4 O2	POS	188.127	0.34	99.9	0.336	0.39	-0.052	188.127	188.127	2.04	4921	2637	0.132093	0.56688	-4.48846	21.4153
Kynurenic acid	C10 H7 N O3	POS	189.043	2.45	99.1	2.449	2.49	-0.042	189.043	189.043	2.54	8102	3878	-0.454808	36.1632	99.7583	119.545
Indole-3-propionic acid	C11 H11 N O2	POS	189.079	4.05	99.8	4.046	4.12	-0.074	189.079	189.079	1.87	16015	8362	-0.300615	54.4758	99.4076	137.503
5-Hydroxyindoleacetic acid	C10 H9 N O3	POS	191.058	1.5	99.5	1.498	1.61	-0.112	191.058	191.058	1.84	19750	11697	-0.630261	66.4969	99.9647	33.8146
Asymmetric dimethylarginine	C8 H18 N4 O2	POS	202.143	0.39	96.4	0.386	0.43	-0.043	202.143	202.143	1.33	12227	4848	-0.485137	0.00701282	94.4471	64.0529
L-Tryptophan	C11 H12 N2 O2	POS	204.09	2	99.8	2.006	2.15	-0.145	204.09	204.09	0.98	3444010	1758061	-0.350626	58.4442	99.982	785.788
Indolelactic acid	C11 H11 N O3	POS	205.074	3.4	99	3.397	3.47	-0.075	205.074	205.074	1.38	11608	6959	-0.664842	61.5744	99.8942	99.0594
L-Kynurenine	C10 H12 N2 O3	POS	208.085	1.5	100	1.499	1.61	-0.111	208.085	208.085	1.34	171855	99117	-0.645925	57.1817	99.8484	318.038
5-Hydroxy-L-tryptophan_2	C11 H12 N2 O3	POS	220.085	1.6	99.7	1.6	1.532	0.064	220.085	220.085	1.81	28071	9175	-0.447776	89.1467	95.2148	79.7782
5-Hydroxy-L-tryptophan	C11 H12 N2 O3	POS	220.085	1.26	99.8	1.256	1.36	-0.104	220.085	220.085	2.48	39239	17189	-0.200572	44.8789	99.8362	347.544
Sphingosine	C18 H37 N O2	POS	299.282	5.43	99.7	5.429	5.6	-0.17	299.282	299.282	0.53	34278	13595	-0.379332	44.1828	99.4778	3.12116
Thyroxine	C15 H11 I4 N O4	POS	776.686	4.52	96	4.517	4.64	-0.123	776.687	776.687	3	9060	5071	-0.61273	29.1577	99.1826	35.3838
Prolylhydroxyproline / Pyroglutamylvaline	C10 H16 N2 O4	POS	228.111	0.48	98.7	0.476	0.48	-0.003	228.111	228.111	2.53	15530	5236	-0.383314	25.9315	95.5102	115.76
Isoleucyl-Leucine	C12 H24 N2 O3	POS	244.179	2.87	99.9	2.871	2.87	0	244.179	244.179	1.61	12716	4341	-0.156046	51.2707	99.037	6.35527
Leucyl-Aspartate / gamma-Glutamylvaline	C10 H18 N2 O5	POS	246.122	1.53	99.7	1.534	1.53	0.004	246.122	246.122	1.3	35132	20929	-0.433708	46.9178	99.8117	51.4642
Lenticin	C14 H18 N2 O2	POS	246.137	2.25	99.9	2.247	2.25	-0.004	246.137	246.137	0.87	1400512	518392	-0.0209445	50.2221	99.823	1204.66
gamma-Glutamylisoleucine	C11 H20 N2 O5	POS	260.137	2.15	99	2.152	2.16	-0.009	260.137	260.137	2.36	12480	6479	-0.338444	61.3627	99.8387	33.5873
gamma-Glutamylleucine	C11 H20 N2 O5	POS	260.137	2.28	99.7	2.284	2.29	-0.006	260.137	260.137	0.74	53937	24844	-0.234589	57.6216	99.8881	64.1814
Phenylalanylproline	C14 H18 N2 O3	POS	262.132	2.8	99.6	2.796	2.79	0.005	262.132	262.132	1.85	13046	6887	-0.546411	40.9335	99.9947	68.9328
Phenylacetylglutamine	C13 H16 N2 O4	POS	264.111	2.66	100	2.664	2.67	-0.005	264.111	264.111	2.67	103974	32681	-0.508045	53.6326	99.9831	738.634
Acetylcarnosine	C11 H16 N4 O4	POS	268.117	0.61	98.8	0.609	0.61	0	268.117	268.117	2.72	16321	6846	-0.343941	16.0642	92.3835	119.404
gamma-Glutamylmethionine	C10 H18 N2 O5 S	POS	278.094	1.54	99.4	1.54	1.54	-0.001	278.094	278.094	2.12	10142	6077	-0.00423972	48.7612	99.8206	70.8269
Ophthalmic acid	C11 H19 N3 O6	POS	289.132	0.78	99.6	0.785	0.82	-0.037	289.131	289.127	10.05	124635	46901	0.0422943	26.13	9.96148	666.424
Phenylalanylglutamic acid / gamma-Glutamylphenylalanine	C14 H18 N2 O5	POS	294.122	2.49	99.3	2.494	2.51	-0.016	294.122	294.122	1.58	16686	7948	-0.38762	45.7472	99.8204	55.2255
gamma-Glutamyltyrosine	C14 H18 N2 O6	POS	310.116	1.69	99.3	1.686	1.68	0.006	310.116	310.116	1.72	14306	8342	-0.218923	62.5256	99.9401	52.7223
Cysteinylglycine	C10 H18 N4 O6 S2	POS	354.067	1.21	99.2	1.212	1.21	0.001	354.067	354.067	2.76	58177	18968	0.211218	18.023	97.8997	556.575
4-Trimethylammoniobutanoic acid	C7 H15 N O2	POS	145.11	0.35	100	0.354	0.402	-0.049	145.11	145.11	1.16	163200	151339	-0.496113	94.4857	-88.8329	333.407
L-Carnitine	C7 H16 N O3	POS	162.113	0.34	99.9	0.335	0.33	0.006	162.113	162.113	0.85	546064	316086	-0.374446	18.2191	-64.3249	139.921
L-Acetylcarnitine	C9 H18 N O4	POS	204.124	0.57	99.8	0.566	0.56	0.007	204.124	204.124	2.01	9037483	1749361	-0.368155	50.2522	97.5502	928.983
Propionylcarnitine	C10 H20 N O4	POS	218.14	1.24	99.7	1.238	1.23	0.008	218.14	218.139	1.23	1951362	1014783	-0.22825	52.1951	99.3006	1802.87
Butyrylcarnitine / Isobutyryl-L-carnitine	C11 H22 N O4	POS	232.155	1.64	99.9	1.636	1.65	-0.015	232.155	232.155	0.87	629993	295626	-0.344554	63.0295	99.986	485.915
Tiglylcarnitine	C12 H22 N O4	POS	244.155	2.08	99.9	2.079	2.08	-0.001	244.155	244.155	2.01	37445	19414	-0.461437	51.8195	99.3903	38.2554
Valerylcarnitine	C12 H24 N O4	POS	246.171	2.32	99.9	2.325	2.32	0.004	246.171	246.171	0.38	283687	135298	-0.302359	65.1824	99.9724	246.631
Isovalerylcarnitine	C12 H24 N O4	POS	246.171	2.26	99.6	2.256	2.25	0.005	246.171	246.171	1.38	160824	61670	-0.0872309	58.3818	99.956	259.611
3-Hydroxybutyrylcarnitine	C11 H22 N O5	POS	248.148	2.25	87.4	2.247	2.25	-0.003	248.148	248.15	1.81	236230	93057	-0.0222902	50.9073	99.8845	269.678
Hexanoylcarnitine	C13 H26 N O4	POS	260.186	3.12	99.8	3.126	3.13	-0.006	260.186	260.186	0.49	50620	29769	-0.170998	44.0185	99.2885	161.355
Succinylcarnitine	C11 H20 N O6	POS	262.129	0.63	99.9	0.633	0.62	0.013	262.129	262.129	2.27	30777	8373	-0.182701	20.4197	79.8375	53.4912
Methylmalonylcarnitine	C11 H20 N O6	POS	262.134	0.84	99.8	0.835	0.82	0.018	262.132	262.129	12.75	524674	199756	0.106725	28.7624	64.4096	417.002
3-Hydroxyisovalerylcarnitine	C12 H24 N O5	POS	262.166	1.4	99.9	1.401	1.39	0.01	262.166	262.165	0.66	611705	297347	-0.223322	61.3095	99.9722	634.446
Glutarylcarnitine	C12 H22 N O6	POS	276.145	1.29	99.9	1.287	1.28	0.007	276.145	276.145	1.16	93114	42938	-0.378403	57.6622	97.9537	270.919
2-Octenoylcarnitine	C15 H28 N O4	POS	286.202	3.57	99.9	3.574	3.57	0.004	286.202	286.202	0.87	131747	50716	0.0744087	34.9153	97.5367	186.01
L-Octanoylcarnitine	C15 H30 N O4	POS	288.217	3.92	99.9	3.925	3.93	-0.005	288.217	288.217	0.62	64358	24609	-0.145539	42.3069	97.0767	74.6107
3-Methylglutarylcarnitine	C13 H24 N O6	POS	290.16	1.62	99.4	1.606	1.63	-0.007	290.16	290.16	1.21	23507	8363	-0.418896	69.7709	99.834	50.9796
cis-4-Decenoylcarnitine	C17 H32 N O4	POS	314.233	4.25	99.9	4.253	4.26	-0.006	314.233	314.233	0.95	63319	16351	-0.16456	54.9734	97.9855	79.3717
Decanoylcarnitine	C17 H34 N O4	POS	316.249	4.47	99.4	4.474	4.48	-0.006	316.249	316.249	1.29	140925	48110	-0.109297	55.6285	99.5433	177.82
trans-2-Dodecenoylcarnitine	C19 H36 N O4	POS	342.264	4.7	99.9	4.7	4.71	-0.009	342.264	342.264	1.17	39708	10827	-0.0681705	54.8896	99.6675	119.315
Dodecanoylcarnitine	C19 H38 N O4	POS	344.28	4.93	99.8	4.928	4.93	-0.004	344.28	344.28	1.68	74044	26355	-0.100556	51.7442	98.4497	104.392
2-Hydroxylauroylcarnitine	C19 H38 N O5	POS	360.275	4.55	98.7	4.543	4.55	-0.003	360.275	360.275	2.2	9938	2887	-0.156443	53.552	96.61	25.0264
3, 5-Tetradecadiencarnitine	C21 H38 N O4	POS	368.28	4.89	99.6	4.893	4.91	-0.018	368.28	368.28	1.57	30007	12112	-0.157488	38.3425	98.6995	98.4363
Myristoleoylcarnitine	C21 H40 N O4	POS	370.296	5.12	99.6	5.119	5.12	-0.001	370.296	370.296	0.54	75743	24842	-0.106652	51.5635	99.3378	70.2337
Tetradecanoylcarnitine	C21 H42 N O4	POS	372.312	5.33	99.9	5.326	5.33	-0.004	372.312	372.311	1.11	313311	166336	-0.151268	53.927	99.4838	162.681
2-Hydroxymyristoylcarnitine	C21 H42 N O5	POS	388.306	4.99	99.3	4.99	4.99	-0.001	388.306	388.306	1.47	11529	4650	-0.181305	48.0589	98.3944	27.2041
9,12-Hexadecadienoylcarnitine	C23 H42 N O4	POS	396.311	5.22	99	5.225	5.23	-0.005	396.311	396.311	1.95	13676	6281	-0.255376	53.6059	96.3525	102.515
9-Hexadecenoylcarnitine	C23 H44 N O4	POS	398.327	5.43	100	5.433	5.44	-0.009	398.327	398.327	0.46	181872	66427	-0.186811	53.364	99.83	192.471
L-Palmitoylcarnitine	C23 H46 N O4	POS	400.343	5.68	99.3	5.68	5.68	0	400.343	400.343	0.81	2407006	1178329	-0.337464	49.6257	99.3785	158.838
Gamma-linolenyl arnitine	C25 H44 N O4	POS	422.327	5.35	99.9	5.35	5.35	0	422.327	422.327	0.75	138400	57787	-0.192349	55.1757	99.8462	102.795
Linoleylcarnitine	C25 H46 N O4	POS	424.343	5.54	99.8	5.542	5.54	0.003	424.343	424.343	1.58	1380198	693017	-0.34539	50.2817	99.5606	159.608
Oleoylcarnitine	C25 H48 N O4	POS	426.359	5.76	99.7	5.757	5.76	-0.003	426.359	426.358	0.95	4724409	2179842	-0.389943	43.6903	98.4664	121.28
Stearoylcarnitine	C25 H50 N O4	POS	428.375	5.99	99.8	5.991	5.99	0.001	428.375	428.374	0.66	2543768	1186367	-0.462028	45.6851	97.9797	138.519
3-Hydroxyoctadecenoylcarnitine	C25 H48 N O5	POS	442.353	5.49	99	5.488	5.48	0.009	442.353	442.353	2.11	9125	3668	-0.119989	62.3658	98.3293	45.3436
Eicosapentaeneoylcarnitine	C27 H44 N O4	POS	446.327	5.35	99.6	5.355	5.36	-0.005	446.327	446.327	2.27	36891	16764	-0.238896	46.5164	99.6918	93.8514
Arachidonoylcarnitine	C27 H46 N O4	POS	448.343	5.54	99.9	5.538	5.54	-0.001	448.343	448.343	1.59	118794	52096	-0.348833	48.801	99.2316	121.816
Eicosatrieneoylcarnitine	C27 H48 N O4	POS	450.358	5.66	100	5.659	5.66	0	450.358	450.358	0.77	131741	63191	-0.326241	46.2746	99.4983	123.454
Eicosadieneoylcarnitine	C27 H50 N O4	POS	452.374	5.84	99.9	5.836	5.84	-0.005	452.374	452.374	1.25	93603	31508	-0.323696	35.0237	98.6405	91.666
Eicoseneoylcarnitine	C27 H52 N O4	POS	454.39	6.03	99.9	6.033	6.03	0.001	454.389	454.39	2.37	208605	115300	-0.157892	33.8515	97.2983	66.8547
Cervonylcarnitine	C29 H46 N O4	POS	472.343	5.51	98.9	5.514	5.52	-0.006	472.343	472.343	2.53	29749	13415	-0.226079	42.5068	99.7495	98.8436
Docosapentaenoylcarnitine	C29 H48 N O4	POS	474.358	5.61	99.4	5.61	5.61	-0.001	474.358	474.358	0.99	51578	23701	-0.309541	50.5886	99.2771	125.58
Docosatetraenoylcarnitine	C29 H50 N O4	POS	476.374	5.78	99.6	5.78	5.78	-0.001	476.374	476.374	0.88	27880	12459	-0.375586	43.038	97.88	61.7794
LysoPE(P-16:0/0:0)	C21 H44 N O6 P	POS	437.291	6.47	99.6	6.472	6.48	-0.009	437.291	437.291	0.41	74425	37013	-0.103309	49.9226	99.4527	27.4998
LysoPE(O-16:0/0:0)	C21 H46 N O6 P	POS	439.306	6.48	96.7	6.482	6.49	-0.01	439.306	439.306	1.93	12031	5807	-0.167221	51.9769	99.904	7.84164
LysoPE(16:0/0:0)	C21 H44 N O7 P	POS	453.286	6.3	99.9	6.303	6.31	-0.007	453.286	453.286	0.36	357409	189061	-0.310068	45.4443	99.329	19.0114
LysoPE(0:0/16:0)	C21 H44 N O7 P	POS	453.286	6.21	99.8	6.211	6.22	-0.009	453.286	453.286	0.46	57450	29236	-0.469908	51.5283	99.5569	8.41499
LysoPE(P-18:0/0:0)	C23 H48 N O6 P	POS	465.322	6.9	99.6	6.905	6.91	-0.005	465.322	465.322	0.82	56306	24422	-0.144503	49.4801	99.2988	16.3287
LysoPE(18:3(9Z,12Z,15Z)/0:0)	C23 H42 N O7 P	POS	475.27	5.82	98.8	5.818	5.83	-0.012	475.27	475.27	1.91	35214	16585	-0.136382	47.7407	99.9909	10.0917
LysoPE(18:2(9Z,12Z)/0:0)	C23 H44 N O7 P	POS	477.286	6.09	99.7	6.094	6.11	-0.015	477.286	477.286	0.36	580853	280893	-0.268799	49.0444	98.9019	23.9941
LysoPE(0:0/18:2(9Z,12Z))	C23 H44 N O7 P	POS	477.286	6.01	99.9	6.013	6.02	-0.007	477.286	477.286	0.45	111444	60695	-0.320758	45.6607	99.6124	8.46345
LysoPE(18:1(11Z)/0:0)	C23 H46 N O7 P	POS	479.301	6.41	99.8	6.408	6.42	-0.012	479.301	479.301	0.72	525900	239209	-0.189831	46.668	99.538	18.5085
LysoPE(0:0/18:1(9Z))	C23 H46 N O7 P	POS	479.301	6.33	99.9	6.33	6.33	-0.001	479.301	479.301	0.38	123773	67721	-0.379422	41.8054	99.9073	8.35344
LysoPE(18:0/0:0)	C23 H48 N O7 P	POS	481.317	6.75	99.9	6.753	6.76	-0.007	481.317	481.317	0.64	257407	120154	-0.482311	42.307	96.5938	2.53339
LysoPE(0:0/18:0)	C23 H48 N O7 P	POS	481.317	6.67	99.8	6.672	6.68	-0.007	481.316	481.317	3.99	32155	15996	-0.53505	40.5633	96.5598	1.64414
LysoPE(20:5(5Z,8Z,11Z,14Z,17Z)/0:0)	C25 H42 N O7 P	POS	499.27	5.82	99.8	5.817	5.83	-0.013	499.27	499.27	0.99	145737	73417	0.290564	57.2503	98.9108	20.4588
LysoPE(0:0/20:5(5Z,8Z,11Z,14Z,17Z))	C25 H42 N O7 P	POS	499.27	5.75	99.5	5.75	5.76	-0.01	499.27	499.27	0.85	75587	38885	0.164278	42.7228	99.9922	10.4239
LysoPE(20:4(5Z,8Z,11Z,14Z)/0:0)	C25 H44 N O7 P	POS	501.286	6.08	99.8	6.081	6.08	0.001	501.286	501.286	0.33	527928	282022	0.176845	40.7289	99.3077	22.2262
LysoPE(0:0/20:4(5Z,8Z,11Z,14Z))	C25 H44 N O7 P	POS	501.286	6.01	99.3	6.012	6.02	-0.008	501.286	501.286	0.48	421522	235976	-0.389056	38.7349	99.6691	10.1135
LysoPE(20:3(8Z,11Z,14Z)/0:0)	C25 H46 N O7 P	POS	503.301	6.24	98.3	6.245	6.26	-0.016	503.301	503.301	1.01	28782	12169	-0.095042	19.1502	98.2308	4.19949
LysoPE(0:0/20:3(8Z,11Z,14Z))	C25 H46 N O7 P	POS	503.301	6.19	99.4	6.185	6.19	-0.005	503.301	503.301	0.99	24050	11243	-0.210596	33.2455	97.9548	3.29772
LysoPE(20:1(11Z)/0:0)	C25 H50 N O7 P	POS	507.334	6.81	98.1	6.806	6.81	-0.004	507.334	507.332	3.77	25571	12015	-0.310756	40.384	98.7993	6.70499
LysoPE(20:0/0:0)	C25 H52 N O7 P	POS	509.351	6.95	70.6	6.951	7.01	-0.06	509.351	509.348	3.27	33733	18383	-0.599577	11.8598	90.3496	10.7434
LysoPE(22:6(4Z,7Z,10Z,13Z,16Z,19Z)/0:0)	C27 H44 N O7 P	POS	525.286	6.03	99.7	6.032	6.04	-0.008	525.286	525.285	0.45	254935	150879	0.0900704	41.2549	99.3408	21.5599
LysoPE(0:0/22:6(4Z,7Z,10Z,13Z,16Z,19Z))	C27 H44 N O7 P	POS	525.286	5.98	99.8	5.977	5.98	-0.003	525.286	525.285	0.72	159736	87237	-0.163179	43.9313	99.9413	11.2972
LysoPE(22:5(4Z,7Z,10Z,13Z,16Z)/0:0)	C27 H46 N O7 P	POS	527.301	6.16	99.3	6.165	6.18	-0.015	527.301	527.301	1.02	130261	66051	0.512401	49.9216	99.2094	13.5511
LysoPE(0:0/22:5(7Z,10Z,13Z,16Z,19Z))	C27 H46 N O7 P	POS	527.302	6.1	99.5	6.102	6.11	-0.009	527.301	527.301	1.24	108738	57545	-0.206581	41.3269	99.6631	7.49999
LysoPE(22:4(7Z,10Z,13Z,16Z)/0:0)	C27 H48 N O7 P	POS	529.317	6.42	99.3	6.416	6.43	-0.014	529.317	529.317	1.42	95955	47591	0.260538	47.2597	98.6953	9.91676
LysoPE(0:0/22:4(7Z,10Z,13Z,16Z))	C27 H48 N O7 P	POS	529.317	6.35	99.7	6.348	6.36	-0.012	529.317	529.317	1.3	76213	38898	-0.362363	32.5043	99.8281	5.6629
LysoPC(12:0/0:0)	C20 H42 N O7 P	POS	439.27	5.25	99.1	5.245	5.25	-0.003	439.27	439.27	1.8	21190	7747	-0.0232324	57.1519	99.8515	8.73138
LysoPC(0:0/14:0)	C22 H46 N O7 P	POS	467.301	5.67	99.7	5.666	5.67	-0.005	467.301	467.301	1.26	70784	34256	-0.306069	53.3582	99.8248	50.5955
LysoPC(14:0/0:0)	C22 H46 N O7 P	POS	467.301	5.77	99.8	5.767	5.78	-0.013	467.301	467.301	1.17	589990	268760	-0.252341	52.2873	99.8622	73.33
LysoPC(15:0/0:0)	C23 H48 N O7 P	POS	481.317	6.02	99.9	6.018	6.03	-0.012	481.317	481.317	0.48	322094	175766	-0.478121	47.4834	99.3149	35.7741
LysoPC(0:0/15:0)	C23 H48 N O7 P	POS	481.317	5.93	99.7	5.93	5.93	-0.002	481.317	481.317	1.63	72084	23657	-0.475806	50.2299	99.9588	10.556
LysoPC(O-16:0/0:0)	C24 H52 N O6 P	POS	481.353	6.44	100	6.436	6.45	-0.014	481.353	481.353	0.48	301268	135969	-0.526231	51.5792	99.2388	29.3571
LysoPC(16:1(9Z)/0:0)	C24 H48 N O7 P	POS	493.317	5.9	99.7	5.904	5.91	-0.008	493.316	493.317	4.9	721448	195814	-0.582302	56.5862	99.904	71.614
LysoPC(0:0/16:1)	C24 H48 N O7 P	POS	493.317	5.81	99	5.812	5.82	-0.009	493.317	493.317	0.86	60481	24556	-0.421992	51.6221	99.5614	16.825
LysoPC(16:0/0:0)	C24 H50 N O7 P	POS	495.334	6.26	99.4	6.26	6.27	-0.009	495.334	495.332	0.65	12209334	4125331	-0.778479	26.7812	94.0645	36.2703
LysoPC(0:0/16:0)	C24 H50 N O7 P	POS	495.333	6.17	99.4	6.167	6.18	-0.014	495.333	495.332	0.67	2690267	1231322	-0.604254	51.187	99.223	49.2139
LysoPC(P-18:0/0:0)	C26 H54 N O6 P	POS	507.369	6.53	99.9	6.527	6.54	-0.013	507.369	507.369	0.83	196310	77664	-0.533345	54.7188	99.8999	20.7872
LysoPC(17:0/0:0)	C25 H52 N O7 P	POS	509.348	6.49	99.9	6.493	6.51	-0.017	509.348	509.348	0.43	571674	260973	-0.559248	54.9273	99.4886	40.7746
LysoPC(0:0/17:0)	C25 H52 N O7 P	POS	509.348	6.44	99.9	6.44	6.45	-0.01	509.348	509.348	0.39	414025	162402	-0.321919	52.6284	99.1824	40.9501
LysoPC(16:0(OH)/0:0)	C24 H50 N O8 P	POS	511.327	5.01	99.7	5.005	5.01	-0.004	511.327	511.327	1.67	101417	34069	-0.787931	62.5462	99.9883	72.5574
LysoPC(18:3(9Z,12Z,15Z)/0:0)	C26 H48 N O7 P	POS	517.317	5.79	99.8	5.786	5.79	-0.005	517.317	517.317	1.19	467619	166572	-0.291181	54.4113	99.8577	36.0532
LysoPC(0:0/18:3)	C26 H48 N O7 P	POS	517.317	5.7	99.2	5.702	5.71	-0.008	517.317	517.317	1.22	49794	23522	-0.221656	53.6379	99.7761	11.1133
LysoPC(18:2(9Z,12Z)/0:0)	C26 H50 N O7 P	POS	519.334	6.06	99.7	6.058	6.07	-0.012	519.334	519.332	0.92	11290934	4569789	-0.5141	34.1265	96.7955	58.1535
LysoPC(0:0/18:2(9Z,12Z))	C26 H50 N O7 P	POS	519.333	5.97	99.8	5.972	5.98	-0.008	519.333	519.332	0.56	2359084	1217806	-0.462336	51.661	99.4836	62.6198
LysoPC(18:1(9Z)/0:0)	C26 H52 N O7 P	POS	521.35	6.37	99.6	6.367	6.38	-0.013	521.349	521.348	0.69	8416151	3322147	-0.521052	45.8597	98.5021	57.829
LysoPC(0:0/18:1)	C26 H52 N O7 P	POS	521.348	6.29	99.8	6.289	6.31	-0.021	521.348	521.348	0.42	678184	336025	-0.512797	37.5716	97.627	29.2984
LysoPC(18:0/0:0)	C26 H54 N O7 P	POS	523.365	6.71	99.6	6.712	6.72	-0.008	523.365	523.364	1.67	6031184	2476530	-0.570648	40.8023	96.0481	35.5168
LysoPC(0:0/18:0)	C26 H54 N O7 P	POS	523.364	6.62	99.8	6.623	6.63	-0.007	523.364	523.364	2.32	996542	459463	-0.575608	54.6653	98.8097	30.02
LysoPC(19:0/0:0)	C27 H56 N O7 P	POS	537.379	6.91	98.6	6.914	6.93	-0.017	537.379	537.379	0.92	54427	21919	-0.347502	53.9659	96.0684	19.4668
LysoPC(0:0/19:0)	C27 H56 N O7 P	POS	537.38	6.85	98.5	6.846	6.86	-0.014	537.379	537.379	2.6	21990	9812	-0.458548	47.2312	99.8419	17.4031
LysoPC(18:0(OH)/0:0)	C26 H54 N O8 P	POS	539.359	5.46	98.8	5.457	5.47	-0.011	539.359	539.359	1.55	30721	12101	-0.741835	61.9492	99.6923	23.3013
LysoPC(20:5(5Z,8Z,11Z,14Z,17Z)/0:0)	C28 H48 N O7 P	POS	541.317	5.79	99.9	5.785	5.79	-0.005	541.317	541.317	0.62	630712	266503	-0.174486	53.9968	99.8999	68.908
LysoPC(0:0/20:5)	C28 H48 N O7 P	POS	541.317	5.71	99.9	5.713	5.72	-0.007	541.317	541.317	0.76	97313	44218	-0.156692	53.3063	99.8198	24.9482
LysoPC(20:4(5Z,8Z,11Z,14Z)/0:0)	C28 H50 N O7 P	POS	543.333	6.04	99.9	6.037	6.05	-0.013	543.333	543.332	0.55	1524112	826724	-0.447231	36.8643	98.5661	65.207
LysoPC(0:0/20:4)	C28 H50 N O7 P	POS	543.333	5.97	99.9	5.97	5.98	-0.01	543.333	543.332	0.54	451628	231713	-0.499486	49.6639	99.7484	43.9604
LysoPC(20:3(8Z,11Z,14Z)/0:0)	C28 H52 N O7 P	POS	545.348	6.22	99.8	6.217	6.23	-0.012	545.348	545.348	0.61	941535	492946	-0.329411	49.3392	99.803	56.0922
LysoPC(0:0/20:3)	C28 H52 N O7 P	POS	545.348	6.14	99.8	6.142	6.15	-0.009	545.348	545.348	0.58	114471	60490	-0.428034	45.2861	99.8049	20.4935
LysoPC(20:2(11Z,14Z)/0:0)	C28 H54 N O7 P	POS	547.364	6.47	99.8	6.468	6.48	-0.011	547.364	547.364	1.52	157218	66747	-0.495466	48.0461	99.8387	20.9543
LysoPC(0:0/20:2)	C28 H54 N O7 P	POS	547.363	6.39	97.3	6.391	6.41	-0.019	547.363	547.364	2.21	16493	8813	-0.508155	23.9675	99.3417	7.00653
LysoPC(20:1(11Z)/0:0)	C28 H56 N O7 P	POS	549.38	6.77	99.8	6.771	6.78	-0.009	549.38	549.379	1.22	150272	62213	-0.218116	55.4813	99.1669	19.7577
LysoPC(0:0/20:1)	C28 H56 N O7 P	POS	549.379	6.69	98.1	6.687	6.69	-0.004	549.379	549.379	2.76	10795	6006	-0.389016	40.4585	85.4415	4.09534
LysoPC(20:0/0:0)	C28 H58 N O7 P	POS	551.395	7.11	98.9	7.109	7.13	-0.022	551.395	551.395	1.56	51576	17615	-0.242746	56.6854	99.2189	19.9115
LysoPC(0:0/20:0)	C28 H58 N O7 P	POS	551.397	7.02	91	7.021	7.04	-0.019	551.397	551.395	5.34	15145	6876	0.274167	36.6582	98.0109	14.6788
LysoPC(22:6(4Z,7Z,10Z,13Z,16Z,19Z)/0:0)	C30 H50 N O7 P	POS	567.333	6	99.7	6.004	6.01	-0.006	567.333	567.332	0.97	791760	401428	-0.315268	49.2564	99.8287	59.3547
LysoPC(0:0/22:6)	C30 H50 N O7 P	POS	567.332	5.94	99.8	5.939	5.95	-0.012	567.332	567.332	1.05	119352	61908	-0.415106	46.7016	99.9911	17.1314
LysoPC(22:5(4Z,7Z,10Z,13Z,16Z)/0:0)	C30 H52 N O7 P	POS	569.348	6.13	99.8	6.131	6.14	-0.009	569.348	569.348	0.46	208580	101524	-0.366387	46.7862	99.9698	24.2532
LysoPC(22:4(7Z,10Z,13Z,16Z)/0:0)	C30 H54 N O7 P	POS	571.364	6.38	98.9	6.381	6.39	-0.009	571.364	571.364	1.38	40470	17843	-0.306793	29.8798	98.8808	11.5304
LysoPC(0:0/22:4)	C30 H54 N O7 P	POS	571.364	6.31	97.1	6.313	6.33	-0.018	571.364	571.364	1.88	15183	9032	-0.392045	28.5811	99.1226	6.49504
LysoPC(22:1(13Z)/0:0)	C30 H60 N O7 P	POS	577.407	6.94	75.1	6.941	6.98	-0.04	577.408	577.411	4.63	66842	33727	-0.487018	21.5571	97.3493	20.2709
Phenylalanine-13C9 [M-H]-	[13C]9 H11 N O2	NEG	174.109	1.54	99.7	1.544	1.55	-0.006	174.109	174.109	1.32	38987	25452	0.163658	17.2439	98.4706	0.740638
Salicylic acid-D4 [M-H]-	C7 H2 D4 O3	NEG	142.057	3.71	99.9	3.713	3.72	-0.007	142.057	142.057	0.81	528189	272575	-0.0977734	21.7597	99.9567	0.942109
Cholic Acid-2,2,4,4-D4 [M-H]-	C24 H36 D4 O5	NEG	412.312	5.31	99.5	5.305	5.32	-0.015	412.312	412.313	0.7	161168	89714	0.189671	2.73359	99.9195	0.916394
Hexadecanoic acid-13C4 [M+H]-	C12 [13C]4 H32 O2	NEG	260.253	7.15	99.7	7.149	7.22	-0.072	260.253	260.254	1.03	22226	16000	0.317747	27.2141	96.9493	5.60759
Myristic acid-13C3 [M+H]-	C11 [13C]3 H28 O2	NEG	231.219	6.78	99.5	6.779	6.79	-0.01	231.219	231.219	0.75	31261	21155	0.398014	2.98629	99.2187	2.21037
a-ketoglutarate-13C4 [M+H]-	C [13C]4 H6 O5	NEG	150.035	0.51	100	0.519	0.51	0.003	150.035	150.035	1.98	1468953	275313	0.127739	7.96247	96.6888	1.94031
L-Glutamic acid-13C5-15N [M+H]-	[13C]5 H9 [15N] O4	NEG	153.067	0.33	99.6	0.331	0.34	-0.009	153.067	153.067	1.92	67660	37398	0.11569	6.9338	-65.2941	0.455269
Caffeic Acid-13C9 [M-H]-	[13C]9 H8 O4	NEG	189.072	2.8	99.7	2.801	2.81	-0.01	189.072	189.072	1.49	53143	15579	-0.524021	74.29	66.8373	0.081334
4-Hydroxybenzaldehyde	C7 H6 O2	NEG	122.037	2.8	99.7	2.799	2.895	-0.098	122.037	122.037	0.87	69555	36395	0.4016	140.966	99.6299	23.1423
(±)-2-Hydroxy-4-(methylthio)butanoic acid	C5 H10 O3 S	NEG	150.034	1.92	99.2	1.924	2.033	-0.111	150.034	150.035	4.59	9434	5158	0.0883719	145.2	99.7574	11.3409
Isocitric acid	C6 H8 O7	NEG	192.027	0.71	99.8	0.708	0.566	0.142	192.027	192.027	1.28	2522925	588615	0.344067	153.649	99.4447	194.698
D-Glucoheptose	C7 H14 O7	NEG	210.074	0.37	99.6	0.373	0.37	0.001	210.074	210.074	1.8	12618	6318	-0.359268	6.76061	-27.0495	100.583
Indoxyl sulfate	C8 H7 N O4 S	NEG	213.009	2.45	98.4	2.455	2.45	0.004	213.009	213.01	1.43	239675	95934	-0.370744	12.57	99.9765	1516.48
Xanthosine	C10 H12 N4 O6	NEG	284.075	1.52	99.1	1.525	1.616	-0.093	284.076	284.076	2.7	6688	2310	-0.0493708	203.332	99.9292	366.124
AICAR	C9 H15 N4 O8 P	NEG	338.061	0.71	93.1	0.708	0.692	0.017	338.061	338.063	2.82	23597	10059	-0.0474433	153.545	99.7072	149.541
Inosinic acid	C10 H13 N4 O8 P	NEG	348.048	0.76	99	0.762	0.837	-0.074	348.048	348.047	2.58	61027	18068	0.218703	151.077	99.5018	358.821
Sphingosine 1-phosphate	C18 H38 N O5 P	NEG	379.248	5.86	99.6	5.864	5.86	0.003	379.248	379.249	0.15	339370	100771	0.401479	1.62972	97.6315	3.13758
FAD	C27 H33 N9 O15 P2	NEG	785.157	2.59	97.8	2.591	2.654	-0.064	785.157	785.157	1.01	18537	8609	0.382637	152.021	98.5851	187.003
Capryloylglycine	C10 H19 N O3	NEG	201.136	4.26	98.4	4.264	4.27	-0.006	201.136	201.137	2.73	8636	4474	0.0552119	51.4618	99.8012	138.637
Taurine	C2 H7 N O3 S	NEG	125.015	0.33	99.4	0.326	0.31	0.017	125.015	125.015	1.84	20732	10838	0.30261	8.81664	-95.3266	399.233
L-Aspartic acid	C4 H7 N O4	NEG	133.038	0.33	99.9	0.327	0.36	-0.034	133.038	133.037	2.06	57975	27160	0.362388	4.61112	-99.8376	272.569
N-Acetyl-L-aspartic acid	C6 H9 N O5	NEG	175.048	0.57	99.5	0.575	0.66	-0.09	175.048	175.048	1.9	93634	18442	0.390879	152.549	97.5522	174.95
N-Formyl-L-methionine	C6 H11 N O3 S	NEG	177.046	1.93	99.2	1.93	2.022	-0.093	177.046	177.046	2.6	13801	6626	0.103458	154.56	99.9402	226.702
Salicylic acid	C7 H6 O3	NEG	138.031	3.73	99.6	3.736	3.74	-0.005	138.031	138.032	1.11	30218	10496	0.260685	8.90031	99.6641	6.94234
2-Methoxybenzoic acid	C8 H8 O3	NEG	152.047	2.99	98.6	2.991	2.99	0.002	152.047	152.047	1.87	7314	3355	0.272326	25.8671	98.826	9.23649
3-(3-Hydroxyphenyl)propanoic acid	C9 H10 O3	NEG	166.063	3.25	99.6	3.257	3.26	-0.01	166.063	166.063	1.38	85476	35601	-0.0660945	47.714	99.9391	88.5241
Hippuric acid	C9 H9 N O3	NEG	179.058	2.56	99.7	2.564	2.57	-0.007	179.058	179.058	0.78	529456	183688	-0.0892455	7.18806	99.9433	970.174
4-Hydroxyhippuric acid	C9 H9 N O4	NEG	195.053	1.83	98.7	1.83	1.83	-0.002	195.053	195.053	1.64	9281	4949	0.258674	56.4016	99.8201	104.073
Threonic acid	C4 H8 O5	NEG	136.037	0.35	99.9	0.349	0.35	0	136.037	136.037	2.23	336104	320060	0.384072	5.97436	87.5849	1721
myo-Inositol	C6 H12 O6	NEG	180.064	0.35	99.9	0.352	0.32	0.033	180.064	180.063	1.31	94234	61567	-0.0202173	13.4312	81.3311	3.32661
Gluconic acid	C6 H12 O7	NEG	196.058	0.35	100	0.346	0.34	0.007	196.058	196.058	2.34	79678	50968	0.510055	3.26691	96.5192	237.552
2,3,4,5,6,7-Hexahydroxyheptanoic acid	C7 H14 O8	NEG	226.07	0.31	99.9	0.314	0.32	-0.006	226.069	226.069	2.18	25625	44641	0.219146	8.70612	56.0642	2.08576
2-Oxovaleric acid	C5 H8 O3	NEG	116.047	1.46	99.9	1.459	1.46	0	116.047	116.047	0.7	529028	176992	0.134031	3.15633	99.8387	111.49
Ketoleucine	C6 H10 O3	NEG	130.063	2.59	99.9	2.59	2.59	-0.001	130.063	130.063	0.93	2196221	753629	0.218009	10.7544	99.96	726.165
Oxoglutaric acid	C5 H6 O5	NEG	146.022	0.51	99.5	0.521	0.51	0.003	146.022	146.022	2.87	132171	24042	0.0711481	11.7351	96.6432	274.87
Pantothenic acid	C9 H17 N O5	NEG	219.11	1.76	99.8	1.764	1.77	-0.006	219.11	219.111	1.53	62428	38867	-0.0933787	54.3704	99.9917	500.368
Uridine	C9 H12 N2 O6	NEG	244.07	1.09	99.8	1.086	1.146	-0.061	244.07	244.07	1	196307	53241	0.102542	171.427	98.845	1195.53
Inosine	C10 H12 N4 O5	NEG	268.08	1.4	99.7	1.402	1.41	-0.008	268.08	268.081	2.2	37497	2877	-0.16292	50.0631	99.8558	148.542
Uridine 5'-monophosphate	C9 H13 N2 O9 P	NEG	324.036	0.55	99.8	0.553	0.58	-0.025	324.036	324.036	1.31	51834	9125	0.0889722	22.7018	99.4984	68.6452
Cyclic AMP	C10 H12 N5 O6 P	NEG	329.052	1.44	99.4	1.442	1.44	0.001	329.052	329.053	3.35	6465	2621	0.0546373	68.0205	98.0835	66.1127
Adenosine monophosphate	C10 H14 N5 O7 P	NEG	347.063	0.65	99.9	0.652	0.65	0.003	347.063	347.063	1.05	93219	22344	0.322863	6.97294	96.4292	35.8911
Oxidized glutathione	C20 H32 N6 O12 S2	NEG	612.153	1.21	98.3	1.21	1.21	0.001	612.153	612.152	0.75	7569252	2486458	0.449827	0.271199	95.4956	569.842
Succinic acid semialdehyde	C4 H6 O3	NEG	102.032	0.51	99.5	0.519	0.52	-0.007	102.032	102.032	2.09	40016	8208	0.166176	10.6706	93.5368	17.6368
3-Hydroxybutyric acid	C4 H8 O3	NEG	104.047	1.16	100	1.158	1.16	-0.001	104.047	104.047	1.23	1143462	348706	0.441296	15.0443	99.2067	398.598
Glyceric acid	C3 H6 O4	NEG	106.027	0.36	99.1	0.369	0.36	-0.001	106.027	106.027	2.6	47235	12741	0.0864497	2.95836	79.1926	134.694
Succinic acid	C4 H6 O4	NEG	118.027	0.9	100	0.897	0.9	-0.002	118.027	118.027	1.45	437033	50401	0.0476351	11.4468	99.3287	47.3634
3-Hydroxyisovaleric acid	C5 H10 O3	NEG	118.063	1.54	99.8	1.539	1.51	0.027	118.063	118.063	0.94	71748	51995	0.346726	10.8037	98.9366	21.9973
Glutaric acid	C5 H8 O4	NEG	132.042	1.43	99.8	1.433	1.43	0.003	132.042	132.042	1.42	39195	18190	0.236723	9.82319	99.8041	8.57726
2-Hydroxycaproic acid	C6 H12 O3	NEG	132.078	3.04	99.8	3.042	3.05	-0.009	132.078	132.079	0.88	63306	35225	0.182234	8.63263	99.8913	51.9176
delta-Hexanolactone	C6 H12 O3	NEG	132.078	2.97	99.7	2.97	2.98	-0.009	132.078	132.079	2.28	78775	37519	0.0755862	10.3285	99.912	35.1357
Malic acid	C4 H6 O5	NEG	134.022	0.45	99.8	0.436	0.46	-0.009	134.022	134.022	2.04	757274	104959	0.101021	15.0898	96.1124	710.091
2-Methylglutaric acid	C6 H10 O4	NEG	146.058	1.97	99.6	1.966	1.97	-0.004	146.058	146.058	0.97	33932	15856	0.0802271	11.6092	99.2615	2.34735
Pimelic acid	C7 H12 O4	NEG	160.073	2.77	99.4	2.769	2.77	0	160.073	160.074	0.95	20728	7643	0.389411	12.5383	99.9527	2.5672
Hydroxyoctanoic acid	C8 H16 O3	NEG	160.11	4.05	99.5	4.053	4.06	-0.007	160.11	160.11	1.13	33956	17761	0.31965	1.83121	99.9796	11.3175
3-Hydroxyoctanoic acid	C8 H16 O3	NEG	160.11	4.35	99.4	4.35	4.36	-0.011	160.11	160.11	0.91	41752	22686	0.430719	9.98391	99.8884	14.4601
Suberic acid_2	C8 H14 O4	NEG	174.089	3.33	99.7	3.331	3.424	-0.093	174.089	174.089	0.47	64667	28742	0.439872	107.217	99.9752	2.62666
Suberic acid	C8 H14 O4	NEG	174.089	3.63	99.2	3.627	3.64	-0.013	174.089	174.089	1.18	7943	4592	0.257107	17.8077	99.4058	2.50819
Azelaic acid	C9 H16 O4	NEG	188.105	3.76	99.8	3.76	3.77	-0.01	188.105	188.105	0.36	194477	117277	0.24703	1.77384	99.9882	3.03397
3-Hydroxycapric acid	C10 H20 O3	NEG	188.141	4.89	99.3	4.892	4.9	-0.008	188.141	188.141	1.2	28721	14707	0.12455	12.9268	99.9771	12.4063
2-Hydroxydecanoate	C10 H20 O3	NEG	188.141	5.13	99.6	5.126	5.13	-0.005	188.141	188.141	0.91	160898	62250	0.428803	18.8049	99.9058	35.0989
Citric acid	C6 H8 O7	NEG	192.027	0.71	99.8	0.708	0.72	-0.012	192.027	192.027	2.64	2567502	588615	0.330116	3.22872	99.469	190.049
Sebacic acid	C10 H18 O4	NEG	202.12	4.13	99.6	4.13	4.14	-0.01	202.12	202.12	0.49	34713	18776	0.481458	11.1998	99.914	3.11347
Undecanedioic acid	C11 H20 O4	NEG	216.136	4.46	99.6	4.459	4.47	-0.01	216.136	216.136	0.65	20733	12162	0.16471	5.69569	99.9605	2.87967
3-Hydroxydodecanoic acid	C12 H24 O3	NEG	216.172	5.55	99	5.551	5.56	-0.01	216.172	216.173	1.06	14407	6827	0.0766334	0.996548	98.9264	6.91255
Dodecanedioic acid	C12 H22 O4	NEG	230.151	4.76	99.6	4.761	4.77	-0.009	230.151	230.152	0.58	19026	10300	0.238716	22.8195	99.953	3.57319
3-Carboxy-4-methyl-5-propyl-2-furanpropionic acid	C12 H16 O5	NEG	240.1	4.69	99.6	4.689	4.71	-0.021	240.1	240.1	0.63	516776	227812	0.237415	14.0584	99.9066	607.056
1,11-Undecanedicarboxylic acid	C13 H24 O4	NEG	244.167	5.05	99.4	5.048	5.05	-0.002	244.167	244.167	0.62	14704	7677	-0.131071	7.52708	98.8796	1.60333
2-Hydroxymyristic acid	C14 H28 O3	NEG	244.203	6.12	99.2	6.119	6.12	-0.003	244.203	244.204	0.76	9991	4724	0.0466984	11.8975	99.1356	3.71265
Tetradecanedioic acid	C14 H26 O4	NEG	258.183	5.22	99.4	5.218	5.22	-0.005	258.183	258.183	0.72	27746	13614	0.191952	8.94776	99.6237	25.3148
2-Hydroxyhexadecanoic acid	C16 H32 O3	NEG	272.235	6.77	99.5	6.77	6.77	0	272.235	272.235	0.28	133367	86232	0.401351	3.23429	99.289	7.6645
(R)-3-Hydroxy-hexadecanoic acid	C16 H32 O3	NEG	272.235	6.6	99	6.603	6.62	-0.019	272.235	272.235	0.52	15854	9165	0.257017	1.45367	99.9915	2.47268
Linoleic acid	C18 H32 O2	NEG	280.24	6.95	99.5	6.949	6.96	-0.011	280.24	280.24	1.72	12776	8176	0.299652	42.295	91.3971	118.998
Oleic acid	C18 H34 O2	NEG	282.255	7.19	99.3	7.193	7.21	-0.017	282.255	282.256	0.97	10593	6453	0.230206	24.5982	99.8883	27.7316
Hexadecanedioic acid	C16 H30 O4	NEG	286.214	5.82	98.6	5.823	5.83	-0.008	286.214	286.214	0.78	12882	6861	0.318605	16.5624	99.9407	3.63924
alpha-Dimorphecolic acid	C18 H32 O3	NEG	296.235	6.42	99.3	6.423	6.43	-0.008	296.235	296.235	1.33	9158	5545	0.187213	40.5676	99.6355	8.69214
12-Hydroxystearic acid	C18 H36 O3	NEG	300.266	7	99.6	7.002	7.01	-0.009	300.266	300.266	0.51	17490	10106	0.161874	5.37579	92.1006	1.92864
2-Hydroxystearic acid	C18 H36 O3	NEG	300.266	7.14	99.7	7.14	7.15	-0.01	300.266	300.266	0.44	67606	47023	0.289682	0.252913	99.907	7.50848
Eicosapentaenoic acid	C20 H30 O2	NEG	302.224	6.67	98.6	6.673	6.68	-0.008	302.224	302.225	1.71	8720	5128	0.31096	61.7659	99.663	37.0033
Arachidonic acid	C20 H32 O2	NEG	304.24	6.89	99.3	6.895	6.91	-0.015	304.24	304.24	0.73	32804	22330	0.195011	3.29268	98.521	22.6001
Octadecanedioic acid	C18 H34 O4	NEG	314.245	6.28	99.4	6.288	6.31	-0.025	314.245	314.246	0.98	13055	5463	0.0578706	21.3824	99.5794	3.0142
Docosahexaenoic acid	C22 H32 O2	NEG	328.24	6.83	99.8	6.825	6.84	-0.015	328.24	328.24	0.56	98302	62711	0.174116	13.4945	99.8336	66.6517
Deoxycholic acid	C24 H40 O4	NEG	392.292	5.91	99.5	5.907	5.92	-0.013	392.292	392.293	1.47	51175	12118	0.0924848	65.2911	99.7228	1094.38
Cholic acid	C24 H40 O5	NEG	408.287	5.31	99	5.309	5.32	-0.012	408.287	408.288	1.68	8001	2534	-0.307873	2.98629	99.8663	9.06374
3beta,7alpha-Dihydroxy-5-cholestenoate	C27 H44 O4	NEG	432.323	6	99.4	5.996	6.01	-0.014	432.323	432.324	1.41	22192	12677	-0.193563	47.9766	99.7827	365.053
Lithocholic acid glycine conjugate	C26 H43 N O4	NEG	433.326	6	73.4	5.997	6.01	-0.013	433.324	433.319	8.66	4987	3826	0.00382252	47.2984	99.9729	56.4496
Deoxycholic acid glycine conjugate	C26 H43 N O5	NEG	449.314	5.43	99.7	5.433	5.44	-0.007	449.313	449.314	1.02	128333	41325	0.127701	15.6143	99.9733	191.976
Glycoursodeoxycholic acid	C26 H43 N O5	NEG	449.314	4.78	99.4	4.776	4.78	-0.003	449.314	449.314	1.61	23400	11334	0.0279328	69.3782	99.5884	706.14
Chenodeoxycholic acid glycine conjugate	C26 H43 N O5	NEG	449.314	5.32	99.8	5.316	5.32	-0.004	449.314	449.314	0.62	388382	178721	0.0307246	9.2541	99.8501	269.622
3a,7b,12a-Trihydroxyoxocholanyl-Glycine	C26 H43 N O6	NEG	465.308	4.66	98.9	4.66	4.67	-0.011	465.308	465.309	2.8	6837	3584	0.211952	70.9431	99.0353	89.065
Glycocholic acid	C26 H43 N O6	NEG	465.309	4.87	99.7	4.876	4.88	-0.005	465.309	465.309	0.83	161953	63579	0.0370188	22.6868	99.9836	318.283
