# Supplementary material for: Metabolic Phenotyping from Whole-Blood Responses to a Standardized Exercise Test May Discriminate for Physiological, Performance, and Illness Outcomes: A Pilot Study in Highly-Trained Cross-Country Skiers
Source: Sports Med Open. 2024 Sep 18;10:99. doi: 10.1186/s40798-024-00770-0 (PMC11408465; doi:10.1186/s40798-024-00770-0)
Supplement: Supplementary file 5 — Supplementary Material 5 [file 40798_2024_770_MOESM5_ESM.xlsx]

## Sheet: Info
Electronic Supplementary Material 5: Metabolite Exercise Responses
Journal: Sports Medicine Open
Title: Metabolic phenotyping from whole-blood responses to a standardized exercise test may discriminate for physiological, performance, and illness outcomes: A pilot study in highly-trained cross-country skiers
Authors: Øyvind Karlsson1, Andrew D. Govus2, Kerry McGawley1 & Helen G. Hanstock1
Affiliations:
1: Swedish Winter Sports Research Centre, Department of Health Sciences, Mid Sweden University, Östersund, Sweden
2: Department of Sport, Exercise, and Nutrition, La Trobe University, Melbourne, Victoria, Australia

## Sheet: Responses
	Metabolite	Classification	Method	Relative abundance				log2 fold change		p-value	q-value	Benjamini-Hochberg discovery
				Pre		Post
				Mean	SD	Mean	SD	Mean	SD
	L-Lactic acid	CHO/TCA	Tar	107.833	33.6602	1039.74	157.331	3.32629	0.505663	9.66396e-19	1.49163e-16	Yes
	L-Alanine	AA/Peptides	Tar	35.4108	5.93896	46.4185	7.72572	0.390758	0.178793	3.78598e-09	1.57937e-08	Yes
	L-Valine	AA/Peptides	Tar	19.2589	3.99869	15.2368	2.79878	-0.332046	0.192354	1.95375e-07	5.68984e-07	Yes
	Urea	Purines/Pyramidines	Tar	385.346	96.7632	383.765	82.6534	0.00740744	0.128185	0.82852	0.385187	No
	L-Isoleucine	AA/Peptides	Tar	10.1704	3.21815	7.73937	1.99469	-0.372331	0.315531	3.26676e-05	5.30763e-05	Yes
	L-Proline	AA/Peptides	Tar	29.0006	7.14592	22.9339	6.62464	-0.347206	0.152697	7.7251e-10	3.97456e-09	Yes
	Glycine	AA/Peptides	Tar	25.8494	4.1441	24.9514	5.01855	-0.0593215	0.211085	0.271434	0.154029	No
	Succinic acid	CHO/TCA	Tar			3.59671	1.29178
	Fumaric acid	CHO/TCA	Tar	2.579	0.522247	3.67793	0.584302	0.52327	0.148796	7.73675e-15	2.67324e-13	Yes
	L-Serine	AA/Peptides	Tar	10.6512	2.52194	8.28578	1.75001	-0.35194	0.344382	0.000103912	0.000146902	Yes
	L-Threonine	AA/Peptides	Tar	11.8913	2.98604	8.86343	1.92167	-0.412363	0.181833	2.52295e-08	9.05622e-08	Yes
	Malic acid	CHO/TCA	Tar	1.64997	0.230192	4.28046	0.984136	1.35613	0.297358	2.75849e-12	2.83849e-11	Yes
	L-Aspartic acid	AA/Peptides	Tar	20.067	5.53226	19.9286	5.64935	-0.0145144	0.111803	0.657927	0.321364	No
	gamma-Aminobutyric acid	AA/Peptides	Tar	0.188464	0.029211	0.183128	0.0326514	-0.0452972	0.0812599	0.0257527	0.0201773	Yes
	Oxoglutaric acid	CHO/TCA	Tar	16.1708	1.70194	13.2794	2.43409	-0.305733	0.343998	5.89186e-05	8.74431e-05	Yes
	D-Glutamic acid	AA/Peptides	Tar	19.5484	2.94632	21.6464	3.79339	0.141945	0.107475	4.54281e-06	9.47544e-06	Yes
	cis-Aconitic acid	CHO/TCA	Tar	0.412828	0.383936	0.512912	0.346179	0.508108	0.601443	0.000244326	5.41959e-11	Yes
	Shikimic acid	CHO/TCA	Tar	0.072931	0.0257535	0.0767875	0.0462212	0.00622168	0.403085	0.632897	0.048803	Yes
	Citric acid	CHO/TCA	Tar	10.5096	2.08946	16.6354	3.21377	0.666995	0.206264	6.67135e-12	5.41959e-11	Yes
	Ornithine	AA/Peptides	Tar	5.27237	2.90905	4.58391	2.28522	-0.131274	0.701606	0.0727223	0.048803	Yes
	Isocitric acid	CHO/TCA	Tar	3.09499	0.35759	3.27008	0.419922	0.0774505	0.165697	0.0270029	0.02105	Yes
	D-Glucose	CHO/TCA	Tar	650.338	46.3937	857.513	80.358	0.396444	0.146187	2.85771e-11	2.10042e-10	Yes
	L-Lysine	AA/Peptides	Tar	24.4602	15.1886	21.5915	7.49943	-0.0641741	0.428198	0.25848	0.147219	No
	L-Tryptophan	AA/Peptides	Tar	15.3269	1.78366	11.3516	1.62053	-0.437645	0.173778	1.99086e-11	1.53645e-10	Yes
	Glucose 6-phosphate	CHO/TCA	Tar	1.88379	0.646144	8.82551	7.81289	1.9391	1.06439	0.000334892	0.00041686	Yes
	Sucrose	CHO/TCA	Tar	3.71584	5.44847	2.77925	3.91427			0.463465	0.23933	No
	Pyruvic acid	CHO/TCA	GC	21.756	9.00108	86.0255	8.28947	2.10595	0.663123	6.463e-18	4.98782e-16	Yes
	Glycolic acid	Exogenous	GC	57.082	16.3645	55.3619	12.782	-0.0298461	0.30828	0.566354	0.280182	No
	(S)-3-Hydroxyisobutyric acid	AA/Peptides	GC	35.9774	15.7578	38.361	19.6269	0.096632	0.463098	0.414732	0.220738	No
	3-Hydroxybutyric acid	Ketone	GC	23.4936	8.09177	43.4799	16.6605	0.895743	0.407208	2.21813e-07	6.09999e-07	Yes
	L-Leucine	AA/Peptides	GC	46.615	15.6282	36.1874	9.11911	-0.34399	0.362257	0.000327941	0.000411526	Yes
	Glycerol	CHO/TCA	GC	23.4944	7.89078	45.2129	14.2948	0.959433	0.564434	2.65201e-06	6.10952e-06	Yes
	Uracil	Nucleosides/Nucleotides	GC	62.2902	11.9768	78.0363	15.1521	0.322379	0.197555	2.13466e-07	5.99063e-07	Yes
	Pelargonic acid	Fatty acids	GC	64.2065	15.9291	57.2639	12.5849	-0.154854	0.345486	0.0412893	0.0303446	Yes
	Pipecolic acid	AA/Peptides	GC	36.2	20.0697	31.5906	16.3698	-0.187351	0.251462	0.00426065	0.00411019	Yes
	beta-Alanine	AA/Peptides	GC	11.1026	19.4905	8.85075	4.52375	0.0893689	0.710607	0.501049	0.253563	No
	Iminodiacetic acid	AA/Peptides	GC	62.2149	18.2551	57.3586	18.6425	-0.132866	0.336558	0.114917	0.0726942	No
	Erythritol	CHO/TCA	GC	5.97585	20.9314	5.76906	19.6408	0.204461	0.180546	0.453969	0.235926	No
	Salicylic acid	Exogenous	GC	28.1367	21.1894	23.055	10.2551	-0.15892	0.574438	0.145548	0.0898614	No
	Pyroglutamic acid	Oxidative stress	GC	70.6847	6.49748	73.5237	9.05714	0.0526397	0.104149	0.0199343	0.015965	Yes
	L-Cysteine	AA/Peptides	GC	79.4807	11.8542	75.9315	10.7265	-0.0643559	0.182574	0.0984443	0.063844	No
	Phosphoenolpyruvic acid	CHO/TCA	GC	61.4209	21.154	28.7519	10.4185	-1.09293	0.474193	5.24051e-09	2.12861e-08	Yes
	L-Phenylalanine	AA/Peptides	GC	68.341	15.7961	58.2661	12.1319	-0.220439	0.231684	0.000112229	0.000156059	Yes
	D-Arabinose	CHO/TCA	GC	48.1378	12.2402	63.3012	11.573	0.415084	0.262382	6.53347e-08	2.10092e-07	Yes
	Dodecanoic acid	Fatty acids	GC	30.876	15.926	30.0798	9.09336	-0.000120088	0.373238	0.753873	0.356933	No
	Ribitol	CHO/TCA	GC	35.6564	16.826	43.173	14.419	0.308288	0.202145	3.07749e-05	5.16316e-05	Yes
	Glycerol 3-phosphate	CHO/TCA	GC	52.3476	13.7992	62.9696	14.8503	0.271602	0.172817	8.89419e-08	2.80167e-07	Yes
	3-Phosphoglyceric acid	CHO/TCA	GC	57.9539	17.9474	21.9899	6.82694	-1.39325	0.42061	3.73053e-11	2.61731e-10	Yes
	Hypoxanthine	Purines/Pyramidines	GC	2.04337	0.72388	43.4478	22.2568	4.31469	0.838773	9.71606e-09	3.74918e-08	Yes
	L-Arginine	AA/Peptides	GC	22.3615	18.566	21.9181	13.4287	0.108738	0.515372	0.763724	0.360492	No
	1,5-Anhydrosorbitol	CHO/TCA	GC	54.3856	15.5034	53.5858	13.9363	-0.0136745	0.0890973	0.292027	0.163907	No
	D-Fructose	CHO/TCA	GC	20.2835	26.0699	6.99583	5.20552	-0.780611	1.5255	0.00994834	0.00892748	Yes
	Sorbitol	CHO/TCA	GC	2.36211	0.809538	7.03114	20.2776			0.280325	0.158491	No
	L-Tyrosine	AA/Peptides	GC	49.3295	17.0585	52.7031	16.5745	0.113869	0.256406	0.0838035	0.0552575	No
	D-chiro-Inositol	CHO/TCA	GC	20.4648	20.4854	26.555	27.9101	0.353271	0.209063	0.00221029	0.00225933	Yes
	scyllo-Inositol	CHO/TCA	GC	40.9494	20.302	51.4551	22.8493	0.3541	0.188993	2.25267e-07	6.09999e-07	Yes
	Palmitic acid	Fatty acids	GC	67.0394	11.7704	69.1977	13.4689	0.0417589	0.227828	0.362448	0.199088	No
	myo-Inositol	CHO/TCA	GC	65.0136	11.1551	77.445	9.34946	0.262738	0.127887	4.21004e-11	2.8253e-10	Yes
	Uric acid	Purines/Pyramidines	GC	38.1487	24.3574	47.9896	24.5577	0.480508	0.714634	0.00363349	0.00354955	Yes
	D-Ribose 5-phosphate	CHO/TCA	GC	19.2959	3.81127	64.2614	16.9156	1.70782	0.410563	5.41183e-12	4.64064e-11	Yes
	Elaidic acid	Fatty acids	GC	35.7492	11.0144	36.6789	19.1287	-0.0237694	0.410541	0.747428	0.354971	No
	Stearic acid	Fatty acids	GC	67.1636	14.3633	65.8472	15.0706	-0.0303821	0.2939	0.663816	0.323217	No
	Fructose 6-phosphate	CHO/TCA	GC	29.6974	6.08305	61.6653	17.2801	1.03186	0.357631	1.84379e-09	8.13111e-09	Yes
	myo-Inositol 1-phosphate	CHO/TCA	GC	74.5572	14.0272	75.8708	15.8453	0.0186799	0.187903	0.517304	0.260934	No
	MG(16:0/0:0/0:0)	Fatty acids	GC	75.2748	8.69216	76.9515	11.0611	0.0272027	0.175896	0.406281	0.218934	No
	D-Maltose	CHO/TCA	GC	36.9271	16.6424	43.6094	19.0277	0.245128	0.537801	0.114374	0.0726485	No
	Squalene	Fatty acids	GC	8.21592	20.0306	4.82651	1.42196	0.0414112	1.23167	0.436087	0.230514	No
	Adenosine monophosphate	Nucleosides/Nucleotides	GC	35.4524	20.0569	13.9367	7.67546	-1.30149	0.729851	1.03204e-06	2.60055e-06	Yes
	Cholesterol	Steroids	GC	75.1285	8.06368	81.1543	8.72717	0.111181	0.13745	0.000645118	0.000754348	Yes
	Deoxycholic acid	Bile acids	GC	29.655	23.5323	11.1916	5.67331	-1.2019	1.26648	0.00159943	0.00173854	Yes
	Uracil	Purines/Pyramidines	POS	0.132213	0.0580093	0.339019	0.0677111	1.4524	0.537356	4.15256e-13	6.40948e-12	Yes
	Trigonelline	Other	POS	0.0605152	0.0521159	0.112241	0.10521	0.795713	0.403673	0.000288845	0.000365436	Yes
	4-Acetamidobutanoic acid	Other	POS	0.0343421	0.00707172	0.0382375	0.00765808	0.159816	0.160116	2.08478e-05	3.78571e-05	Yes
	Spermidine	AA/Peptides	POS	0.462175	0.118367	0.521054	0.150048	0.167352	0.191734	0.00144356	0.00160298	Yes
	Guanine	Purines/Pyramidines	POS	0.200626	0.0485323	0.20833	0.0321828	0.0768962	0.285337	0.380294	0.20815	No
	Spermine	AA/Peptides	POS	0.261289	0.109648	0.293499	0.0909265	0.19707	0.197508	0.000703502	0.00081034	Yes
	3-Methoxytyrosine	AA/Peptides	POS	0.0249756	0.00402682	0.0239168	0.00425593	-0.0649435	0.159576	0.0886239	0.0579623	No
	Lidocaine	Exogenous	POS	0.0814391	0.0286924	0.096522	0.0434885	0.172967	0.821121	0.163705	0.0994796	No
	Oleamide	Other	POS	3.16005	2.19887	2.53685	1.1132	-0.204887	0.751129	0.0941505	0.061317	No
	Bis(2-ethylhexyl)phthalate	Other	POS	0.0930681	0.0392565	0.0892436	0.0218005	-0.0161987	0.493543	0.680662	0.328313	No
	Biliverdin	Other	POS	0.358641	0.220631	0.248311	0.149467	-0.523201	0.355411	3.57403e-05	5.74637e-05	Yes
	Bilirubin	Other	POS	0.0844333	0.0795986	0.0582264	0.0417921	-0.420638	0.67663	0.0223829	0.0176265	Yes
	alpha-Chaconine	Other	POS	0.119305	0.0294829	0.105403	0.0221155	-0.162543	0.441564	0.0332836	0.025307	Yes
	Uridine	Nucleosides/Nucleotides	POS	0.0746437	0.0100208	0.098569	0.0137258	0.400022	0.187741	1.4635e-09	7.0591e-09	Yes
	Adenosine	Nucleosides/Nucleotides	POS	0.0619714	0.0124382	0.0674081	0.014925	0.114514	0.176415	0.00459122	0.00440158	Yes
	5'-Methylthioadenosine	Nucleosides/Nucleotides	POS	0.218934	0.0462325	0.243858	0.0539742	0.153884	0.14524	4.96533e-05	7.51371e-05	Yes
	1-Methylguanosine	Nucleosides/Nucleotides	POS	0.0393311	0.00735159	0.0560327	0.0103626	0.511913	0.211047	3.74406e-10	2.14035e-09	Yes
	N2,N2-Dimethylguanosine	Nucleosides/Nucleotides	POS	0.0368045	0.00989646	0.0442407	0.0110739	0.276049	0.203847	3.4954e-06	7.5988e-06	Yes
	S-Adenosylhomocysteine	Nucleosides/Nucleotides	POS	0.0630323	0.00833286	0.058626	0.0076964	-0.103741	0.138292	0.00173223	0.00185674	Yes
	Hypoxanthine	Purines/Pyramidines	POS	0.372344	0.107529	4.93266	1.61437	3.71454	0.580638	3.46153e-12	3.33929e-11	Yes
	Xanthine	Purines/Pyramidines	POS	0.0431995	0.0207419	0.11026	0.0258842	1.45543	0.66025	1.66991e-10	9.91348e-10	Yes
	Uric acid	Purines/Pyramidines	POS	4.19647	0.902846	4.25881	0.84233	0.0293812	0.135373	0.361198	0.199088	No
	Theophylline	Purines/Pyramidines	POS	0.136968	0.152809	0.124768	0.132678	0.0238919	0.419493	0.0277971	0.0215602	Yes
	Theobromine	Purines/Pyramidines	POS	0.743756	0.837736	0.678451	0.740961	-0.110128	0.232334	0.0184925	0.0150227	Yes
	Paraxanthine	Purines/Pyramidines	POS	0.963898	1.11862	0.903874	0.986401	0.0100337	0.768947	0.147888	0.0909424	No
	Caffeine	Purines/Pyramidines	POS	2.84516	2.78307	2.6462	2.67819	0.0673856	1.09575	0.0144137	0.0122915	Yes
	Niacinamide	Purines/Pyramidines	POS	1.08784	0.407414	0.949025	0.198242	-0.160476	0.283709	0.0440642	0.031931	Yes
	4-Pyridoxic acid	Purines/Pyramidines	POS	0.0381226	0.0186704	0.0419232	0.0245587	0.104405	0.25179	0.0483731	0.0342495	Yes
	Cortisone	Steroids	POS	0.017661	0.00311101	0.0260749	0.00511675	0.55922	0.235582	2.55234e-09	1.09432e-08	Yes
	Cortisol	Steroids	POS	0.147334	0.0446368	0.198173	0.0540757	0.432503	0.391106	8.21576e-06	1.64689e-05	Yes
	beta-Alanine	AA/Peptides	POS	0.280269	0.0349838	0.339553	0.0449601	0.275558	0.124865	7.63271e-10	3.97456e-09	Yes
	gamma-Aminobutyric acid	AA/Peptides	POS	0.0928773	0.0208119	0.078633	0.0188887	-0.245115	0.174465	9.99376e-07	2.57089e-06	Yes
	Creatinine	AA/Peptides	POS	0.474538	0.0699893	0.574228	0.0814562	0.276767	0.096594	2.14604e-12	2.36601e-11	Yes
	L-Proline	AA/Peptides	POS	2.58037	0.542466	2.40904	0.652335	-0.115267	0.230867	0.0455882	0.032881	Yes
	L-Valine	AA/Peptides	POS	2.1042	0.385355	2.09458	0.348072	0.000855083	0.216437	0.865334	0.398463	No
	Norvaline	AA/Peptides	POS	30.9885	5.31342	27.3067	5.107	-0.185021	0.140992	2.37612e-06	5.64237e-06	Yes
	L-Homoserine	AA/Peptides	POS	0.087934	0.0176391	0.0709524	0.0147933	-0.312209	0.180599	1.5238e-07	4.61174e-07	Yes
	Pyroglutamic acid	AA/Peptides	POS	1.15204	0.25026	0.943025	0.346103	-0.330193	0.477292	0.0193244	0.0156163	Yes
	Pipecolic acid	AA/Peptides	POS	1.7577	0.485864	1.38973	0.429172	-0.347447	0.102591	1.13113e-12	1.343e-11	Yes
	4-Hydroxyproline	AA/Peptides	POS	0.517597	0.057237	0.445554	0.068149	-0.224879	0.19492	4.23545e-06	8.95537e-06	Yes
	N-Acetyl-beta-alanine	AA/Peptides	POS	0.0961074	0.0117916	0.106902	0.0119731	0.156138	0.125908	3.45738e-06	7.5988e-06	Yes
	N-Acetyl-L-alanine	AA/Peptides	POS	0.0468625	0.0424954	0.0281904	0.0263523	-0.794874	0.55	0.00494517	0.00465419	Yes
	Creatine	AA/Peptides	POS	2.69603	0.51515	3.08238	0.550035	0.196389	0.167093	1.86191e-05	3.54797e-05	Yes
	L-Leucine	AA/Peptides	POS	47.7781	8.06824	42.8554	7.39141	-0.156984	0.152533	3.16572e-05	5.25407e-05	Yes
	L-Isoleucine	AA/Peptides	POS	26.138	5.70731	22.7368	4.98184	-0.200032	0.210932	6.64328e-05	9.67349e-05	Yes
	Urocanic acid	AA/Peptides	POS	0.536979	0.389694	0.451386	0.354894	-0.199843	1.26931	0.453687	0.235926	No
	L-Glutamine	AA/Peptides	POS	0.261713	0.0345436	0.269222	0.0405955	0.0372794	0.117201	0.10568	0.0674034	No
	L-Lysine	AA/Peptides	POS	0.047074	0.0109598	0.0437599	0.0101028	-0.100422	0.238649	0.0476782	0.033913	Yes
	L-Glutamic acid	AA/Peptides	POS	0.104446	0.0147795	0.115252	0.0213779	0.13287	0.111606	1.98969e-05	3.65606e-05	Yes
	L-Methionine	AA/Peptides	POS	3.72966	0.966863	3.12517	0.572218	-0.233888	0.223742	0.000156546	0.000210112	Yes
	L-Histidine	AA/Peptides	POS	0.0337396	0.00403849	0.032466	0.00508768	-0.0622085	0.19063	0.184389	0.110741	No
	N-Acetylvaline	AA/Peptides	POS	0.019896	0.00340621	0.0221348	0.00460689	0.146647	0.182863	0.000580388	0.000683839	Yes
	L-Phenylalanine	AA/Peptides	POS	19.9498	2.61637	18.9444	2.71597	-0.0763779	0.117514	0.00490213	0.00464198	Yes
	L-Arginine	AA/Peptides	POS	0.0470446	0.0154432	0.0472434	0.0123657	0.0211125	0.218918	0.897286	0.409752	No
	Indoleacetic acid	AA/Peptides	POS	0.015416	0.00585206	0.0153257	0.00509397	0.0161397	0.221206	0.864611	0.398463	No
	Citrulline	AA/Peptides	POS	0.0654914	0.0663	0.0584076	0.0325763	-0.0327072	0.238103	0.337166	0.187876	No
	Serotonin	AA/Peptides	POS	0.0300791	0.0103897	0.0413932	0.0166264	0.428936	0.393197	8.54524e-05	0.000122126	Yes
	L-Tyrosine	AA/Peptides	POS	10.5591	2.20399	9.95148	2.35984	-0.0924739	0.140938	0.0151245	0.0127567	Yes
	N-(3-acetamidopropyl)pyrrolidin-2-one	AA/Peptides	POS	0.686726	0.149961	0.681363	0.131549	-0.00395892	0.0875647	0.527024	0.264111	No
	Homo-L-arginine	AA/Peptides	POS	0.0111423	0.00854604	0.00834241	0.0057199	-0.390691	0.478402	0.00515446	0.00482176	Yes
	Kynurenic acid	AA/Peptides	POS	0.016639	0.00480265	0.0250681	0.00497895	0.625161	0.329963	1.00887e-09	5.0232e-09	Yes
	Indole-3-propionic acid	AA/Peptides	POS	0.0396309	0.0258664	0.0397188	0.027422	-0.0142069	0.194749	0.942106	0.425187	No
	5-Hydroxyindoleacetic acid	AA/Peptides	POS	0.0512354	0.00937907	0.0499082	0.00876937	-0.0361421	0.127112	0.190438	0.113302	No
	Asymmetric dimethylarginine	AA/Peptides	POS	0.0262731	0.00441511	0.034002	0.00748219	0.360481	0.298822	2.60003e-05	4.45905e-05	Yes
	L-Tryptophan	AA/Peptides	POS	10.2246	1.62222	7.28195	1.42787	-0.497657	0.176623	4.28835e-12	3.89357e-11	Yes
	Indolelactic acid	AA/Peptides	POS	0.0285433	0.0068169	0.0308512	0.00781303	0.104537	0.216708	0.014539	0.0123302	Yes
	L-Kynurenine	AA/Peptides	POS	0.44189	0.0876419	0.439063	0.0778842	-0.00268202	0.162636	0.792381	0.371745	No
	5-Hydroxy-L-tryptophan	AA/Peptides	POS	0.076252	0.0238905	0.067669	0.0193959	-0.172622	0.426721	0.0741795	0.0493517	Yes
	5-Hydroxy-L-tryptophan	AA/Peptides	POS	0.134617	0.0202337	0.0706469	0.0104347	-0.930225	0.226271	1.91722e-14	4.22747e-13	Yes
	Sphingosine	AA/Peptides	POS	0.0592525	0.0101936	0.108346	0.031158	0.842978	0.29765	1.43844e-08	5.4152e-08	Yes
	Thyroxine	AA/Peptides	POS	0.0216008	0.00394354	0.022216	0.00481146	0.0306094	0.233201	0.445531	0.234702	No
	Prolylhydroxyproline	AA/Peptides	POS	0.0383849	0.0132053	0.0374475	0.0140017	-0.0474062	0.247175	0.469602	0.241256	No
	Isoleucyl-Leucine	AA/Peptides	POS	0.0189246	0.00743861	0.0180228	0.0053719	-0.0471247	0.334282	0.451089	0.235926	No
	Leucyl-Aspartate	AA/Peptides	POS	0.0879903	0.0195323	0.0844623	0.0219306	-0.0636614	0.235572	0.285917	0.161063	No
	Lenticin	AA/Peptides	POS	3.6734	2.39302	3.74246	2.44506	0.0293483	0.0768746	0.0664527	0.0451849	Yes
	gamma-Glutamylisoleucine	AA/Peptides	POS	0.0338774	0.0104844	0.0300491	0.0088976	-0.165405	0.333935	0.0646278	0.0443347	Yes
	gamma-Glutamylleucine	AA/Peptides	POS	0.147187	0.0392986	0.128049	0.0376397	-0.202439	0.211824	0.000367233	0.00044986	Yes
	Phenylalanylproline	AA/Peptides	POS	0.0341025	0.00808098	0.0309658	0.00652348	-0.127108	0.150891	0.000421742	0.000508562	Yes
	Phenylacetylglutamine	AA/Peptides	POS	0.224533	0.164987	0.256292	0.186375	0.189782	0.3109	0.0170063	0.0141125	Yes
	Acetylcarnosine	AA/Peptides	POS	0.0433445	0.0111244	0.0395174	0.0098827	-0.132822	0.336956	0.0283503	0.0217705	Yes
	gamma-Glutamylmethionine	AA/Peptides	POS	0.028029	0.00757894	0.0226243	0.00621091	-0.310182	0.216953	1.20318e-06	2.94779e-06	Yes
	Ophthalmic acid	AA/Peptides	POS	0.364978	0.248984	0.307327	0.214318	-0.167881	1.00979	0.233709	0.135105	No
	Phenylalanylglutamic acid	AA/Peptides	POS	0.0458487	0.0115314	0.0390041	0.0074726	-0.216995	0.270322	0.00258436	0.00260716	Yes
	gamma-Glutamyltyrosine	AA/Peptides	POS	0.038705	0.00774854	0.0341383	0.00932251	-0.198478	0.256182	0.00360302	0.00354221	Yes
	Cysteinylglycine	AA/Peptides	POS	0.15626	0.0212461	0.14895	0.0240601	-0.0757171	0.166793	0.0414817	0.0303446	Yes
	4-Trimethylammoniobutanoic acid	Acylcarnitines	POS	0.324119	0.090899	0.431228	0.110971	0.423197	0.391366	5.62468e-05	8.42883e-05	Yes
	L-Carnitine	Acylcarnitines	POS	1.40276	0.277395	1.14751	0.22489	-0.288849	0.129797	6.8407e-10	3.77094e-09	Yes
	L-Acetylcarnitine	Acylcarnitines	POS	17.527	5.04517	29.306	4.66391	0.799821	0.421649	2.42197e-13	4.15368e-12	Yes
	Propionylcarnitine	Acylcarnitines	POS	4.32089	1.34385	5.95165	1.51324	0.487843	0.233256	1.05749e-10	6.52894e-10	Yes
	Butyrylcarnitine	Acylcarnitines	POS	1.32854	0.379371	1.95409	0.591813	0.547381	0.236547	2.18228e-08	8.01988e-08	Yes
	Tiglylcarnitine	Acylcarnitines	POS	0.0864324	0.0270105	0.107143	0.0294729	0.32482	0.163751	4.18816e-08	1.40531e-07	Yes
	Valerylcarnitine	Acylcarnitines	POS	0.772093	0.201362	0.725757	0.194701	-0.0818185	0.281614	0.197292	0.116229	No
	Isovalerylcarnitine	Acylcarnitines	POS	0.374654	0.103971	0.474748	0.141581	0.338919	0.190605	8.34428e-07	2.18295e-06	Yes
	3-Hydroxybutyrylcarnitine	Acylcarnitines	POS	0.620013	0.389822	0.627509	0.391549	0.0217417	0.0823939	0.238937	0.1371	No
	Hexanoylcarnitine	Acylcarnitines	POS	0.0906136	0.0245453	0.155988	0.0548411	0.750263	0.323618	1.7015e-07	5.05051e-07	Yes
	Succinylcarnitine	Acylcarnitines	POS	0.0857375	0.0303021	0.0737809	0.0202784	-0.187271	0.4495	0.0551129	0.0383184	Yes
	Methylmalonylcarnitine	Acylcarnitines	POS	1.45726	1.05359	1.43451	1.01863	0.0748474	1.15248	0.902841	0.411072	No
	3-Hydroxyisovalerylcarnitine	Acylcarnitines	POS	1.5373	0.517805	1.74534	0.556102	0.196608	0.13354	6.1324e-08	2.01391e-07	Yes
	Glutarylcarnitine	Acylcarnitines	POS	0.238173	0.0737732	0.245687	0.0779322	0.0452482	0.223328	0.344545	0.191297	No
	2-Octenoylcarnitine	Acylcarnitines	POS	0.240218	0.132017	0.375249	0.231088	0.587567	0.374132	1.85965e-05	3.54797e-05	Yes
	Octanoylcarnitine	Acylcarnitines	POS	0.0791367	0.0283998	0.18247	0.130784	1.05232	0.46241	0.000183289	0.0002418	Yes
	3-Methylglutarylcarnitine	Acylcarnitines	POS	0.0537094	0.0154692	0.0643181	0.0172407	0.270461	0.230367	3.34449e-06	7.48148e-06	Yes
	cis-4-Decenoylcarnitine	Acylcarnitines	POS	0.0856602	0.0356351	0.206484	0.142662	1.16456	0.411638	4.48738e-05	6.99623e-05	Yes
	Decanoylcarnitine	Acylcarnitines	POS	0.169588	0.0815008	0.442172	0.348056	1.22469	0.49875	0.000130672	0.000180082	Yes
	trans-2-Dodecenoylcarnitine	Acylcarnitines	POS	0.046716	0.0191538	0.132907	0.0857488	1.38943	0.437415	7.69006e-06	1.56179e-05	Yes
	Dodecanoylcarnitine	Acylcarnitines	POS	0.103969	0.052853	0.237981	0.167407	1.05894	0.506019	8.05545e-05	0.000116202	Yes
	2-Hydroxylauroylcarnitine	Acylcarnitines	POS	0.014516	0.00794158	0.0315809	0.0203894	1.11449	0.639267	4.48098e-05	6.99623e-05	Yes
	3, 5-Tetradecadiencarnitine	Acylcarnitines	POS	0.0397449	0.0152116	0.098237	0.0640496	1.20423	0.417019	2.41501e-05	4.18828e-05	Yes
	Myristoleoylcarnitine	Acylcarnitines	POS	0.104301	0.0363328	0.241912	0.155978	1.07917	0.454988	4.55193e-05	7.0259e-05	Yes
	Tetradecanoylcarnitine	Acylcarnitines	POS	0.730547	0.304858	0.941442	0.457965	0.344593	0.216065	0.000249273	0.000317978	Yes
	2-Hydroxymyristoylcarnitine	Acylcarnitines	POS	0.0202838	0.00902149	0.0355289	0.0177724	0.783253	0.411771	4.97613e-06	1.02409e-05	Yes
	9,12-Hexadecadienoylcarnitine	Acylcarnitines	POS	0.0222005	0.00705914	0.0468683	0.0221551	1.03031	0.382352	1.0446e-06	2.60055e-06	Yes
	9-Hexadecenoylcarnitine	Acylcarnitines	POS	0.407744	0.169546	0.548967	0.249836	0.418147	0.203011	1.82886e-05	3.54797e-05	Yes
	L-Palmitoylcarnitine	Acylcarnitines	POS	5.9727	2.1922	6.81323	3.05509	0.172946	0.216228	0.0182291	0.0148871	Yes
	Gamma-linolenyl carnitine	Acylcarnitines	POS	0.33416	0.155719	0.394479	0.213712	0.215544	0.221671	0.0114476	0.0100968	Yes
	Linoleyl carnitine	Acylcarnitines	POS	3.35553	0.970485	3.90395	1.30555	0.203999	0.199289	0.00204026	0.0021278	Yes
	Oleoylcarnitine	Acylcarnitines	POS	11.5992	3.84661	13.2533	5.28755	0.176026	0.233851	0.0137472	0.0118541	Yes
	Stearoylcarnitine	Acylcarnitines	POS	6.23806	2.22278	7.1362	3.13375	0.174989	0.222955	0.0180131	0.0147889	Yes
	3-Hydroxy-11Z-octadecenoylcarnitine	Acylcarnitines	POS	0.0151261	0.00640656	0.0296987	0.012715	0.988167	0.439651	1.12062e-07	3.45935e-07	Yes
	Eicosapentaeneoylcarnitine	Acylcarnitines	POS	0.0878496	0.055967	0.10798	0.0953508	0.209775	0.229087	0.0427562	0.0311293	Yes
	Arachidonoylcarnitine	Acylcarnitines	POS	0.284113	0.120784	0.335048	0.165949	0.212498	0.214225	0.00925198	0.00835113	Yes
	Eicosatrieneoylcarnitine	Acylcarnitines	POS	0.319606	0.138204	0.371871	0.21074	0.184271	0.19702	0.0281631	0.0217349	Yes
	Eicosadieneoylcarnitine	Acylcarnitines	POS	0.215452	0.134867	0.275032	0.265614	0.222344	0.462103	0.120907	0.0761716	No
	Eicoseneoylcarnitine	Acylcarnitines	POS	0.51151	0.223456	0.588801	0.313118	0.174106	0.228232	0.0309921	0.0236814	Yes
	Cervonyl carnitine	Acylcarnitines	POS	0.0676347	0.0372182	0.0878651	0.0600612	0.333937	0.242762	0.00660653	0.00610609	Yes
	Docosa-4,7,10,13,16-pentaenoyl carnitine	Acylcarnitines	POS	0.1236	0.0626222	0.148934	0.109851	0.205122	0.218705	0.0505681	0.0355456	Yes
	Docosatetraenoylcarnitine	Acylcarnitines	POS	0.0646736	0.0286832	0.0789579	0.0417864	0.259899	0.276614	0.0102181	0.00911655	Yes
	LysoPE(P-16:0/0:0)	Lyso-PE	POS	0.208446	0.0524678	0.165818	0.0312567	-0.316194	0.427576	0.00189219	0.0020142	Yes
	LysoPE(O-16:0/0:0)	Lyso-PE	POS	0.0326357	0.00761705	0.0274687	0.00687473	-0.252662	0.413099	0.0123847	0.0107999	Yes
	LysoPE(16:0/0:0)	Lyso-PE	POS	1.00004	0.149042	0.811392	0.14	-0.306788	0.238697	3.25771e-06	7.39452e-06	Yes
	LysoPE(0:0/16:0)	Lyso-PE	POS	0.151747	0.0224616	0.134843	0.0211777	-0.171631	0.238697	0.00295079	0.00293841	Yes
	LysoPE(P-18:0/0:0)	Lyso-PE	POS	0.148014	0.0474191	0.120237	0.023862	-0.269379	0.439437	0.0111499	0.00989077	Yes
	LysoPE(18:3(9Z,12Z,15Z)/0:0)	Lyso-PE	POS	0.0967941	0.0358528	0.0815206	0.0308843	-0.240335	0.261273	0.000237745	0.000308369	Yes
	LysoPE(18:2(9Z,12Z)/0:0)	Lyso-PE	POS	1.55397	0.390183	1.36587	0.339219	-0.180408	0.213449	0.000178359	0.000237325	Yes
	LysoPE(0:0/18:2(9Z,12Z))	Lyso-PE	POS	0.280021	0.0692147	0.278085	0.0656572	-0.00382622	0.273873	0.855203	0.396398	No
	LysoPE(18:1(11Z)/0:0)	Lyso-PE	POS	1.47738	0.357581	1.19539	0.304148	-0.306931	0.259152	3.80479e-06	8.15652e-06	Yes
	LysoPE(0:0/18:1(9Z))	Lyso-PE	POS	0.300548	0.0524185	0.320607	0.0550667	0.0942576	0.24216	0.0841303	0.0552575	No
	LysoPE(18:0/0:0)	Lyso-PE	POS	0.627067	0.118254	0.588556	0.107703	-0.0895962	0.266848	0.137326	0.0851257	No
	LysoPE(0:0/18:0)	Lyso-PE	POS	0.0727734	0.0145635	0.0738687	0.0168529	0.0152803	0.390477	0.804158	0.376126	No
	LysoPE(20:5(5Z,8Z,11Z,14Z,17Z)/0:0)	Lyso-PE	POS	0.391866	0.16423	0.364504	0.160614	-0.122337	0.291536	0.0681826	0.0461578	Yes
	LysoPE(0:0/20:5(5Z,8Z,11Z,14Z,17Z))	Lyso-PE	POS	0.184205	0.0854772	0.213194	0.0937511	0.214199	0.220153	0.0004512	0.000539866	Yes
	LysoPE(20:4(5Z,8Z,11Z,14Z)/0:0)	Lyso-PE	POS	1.36836	0.226999	1.26172	0.265717	-0.133225	0.31546	0.0395637	0.029359	Yes
	LysoPE(0:0/20:4(5Z,8Z,11Z,14Z))	Lyso-PE	POS	0.964215	0.115648	1.16819	0.199794	0.268934	0.249829	0.000104692	0.000146902	Yes
	LysoPE(20:3(8Z,11Z,14Z)/0:0)	Lyso-PE	POS	0.0728727	0.01413	0.0685123	0.0149228	-0.0978851	0.252894	0.080274	0.0531772	No
	LysoPE(0:0/20:3(8Z,11Z,14Z))	Lyso-PE	POS	0.0552581	0.00817589	0.0622455	0.0124896	0.159969	0.24438	0.00533544	0.004961	Yes
	LysoPE(20:1(11Z)/0:0)	Lyso-PE	POS	0.0681944	0.017448	0.0587133	0.0166585	-0.223411	0.298273	0.00222929	0.00226376	Yes
	LysoPE(20:0/0:0)	Lyso-PE	POS	0.0858075	0.019965	0.0809569	0.0176612	-0.0793205	0.341471	0.245023	0.140072	No
	LysoPE(22:6(4Z,7Z,10Z,13Z,16Z,19Z)/0:0)	Lyso-PE	POS	0.659659	0.178243	0.611071	0.183666	-0.123341	0.253271	0.0345077	0.0261092	Yes
	LysoPE(0:0/22:6(4Z,7Z,10Z,13Z,16Z,19Z))	Lyso-PE	POS	0.373053	0.106401	0.43644	0.123029	0.223206	0.235327	0.000465864	0.000553124	Yes
	LysoPE(22:5(4Z,7Z,10Z,13Z,16Z)/0:0)	Lyso-PE	POS	0.345357	0.0841941	0.307072	0.0891912	-0.199904	0.39767	0.0127339	0.011042	Yes
	LysoPE(0:0/22:5(7Z,10Z,13Z,16Z,19Z))	Lyso-PE	POS	0.240595	0.0486353	0.306891	0.0736051	0.340006	0.267975	3.21244e-05	5.2749e-05	Yes
	LysoPE(22:4(7Z,10Z,13Z,16Z)/0:0)	Lyso-PE	POS	0.249527	0.0543528	0.220653	0.0687959	-0.224469	0.412759	0.01661	0.0138581	Yes
	LysoPE(0:0/22:4(7Z,10Z,13Z,16Z))	Lyso-PE	POS	0.161406	0.0278135	0.210961	0.0557607	0.3679	0.242922	1.89349e-05	3.56415e-05	Yes
	Dodecanoyl-sn-glycero-3-phosphocholine (isomer 1) (LPC(12:0) i1) † ‡	Lyso-PC	POS	0.0556878	0.0477495	0.0531321	0.0380603	-0.0283565	0.365173	0.410903	0.219456	No
	LysoPC(0:0/14:0)	Lyso-PC	POS	0.16438	0.0433044	0.177343	0.0593146	0.0867682	0.196907	0.0411991	0.0303446	Yes
	LysoPC(14:0/0:0)	Lyso-PC	POS	1.39466	0.41219	1.46871	0.511402	0.057476	0.193797	0.132576	0.0826387	No
	LysoPC(15:0/0:0)	Lyso-PC	POS	0.783269	0.139383	0.820145	0.197788	0.0515712	0.188548	0.190856	0.113302	No
	LysoPC(0:0/15:0)	Lyso-PC	POS	0.169572	0.040147	0.182518	0.0547823	0.0864307	0.215692	0.0735989	0.0491775	Yes
	LysoPC(O-16:0/0:0)	Lyso-PC	POS	0.72213	0.136359	0.734295	0.156952	0.0176033	0.248886	0.679374	0.328313	No
	LysoPC(16:1(9Z)/0:0)	Lyso-PC	POS	1.60569	0.414934	1.71096	0.460536	0.0996353	0.286569	0.173493	0.104604	No
	LysoPC(0:0/16:1)	Lyso-PC	POS	0.132692	0.0300002	0.14402	0.0402726	0.101788	0.218507	0.0509988	0.0356184	Yes
	LysoPC(16:0/0:0)	Lyso-PC	POS	30.3616	2.32105	30.8369	3.17619	0.0194516	0.139581	0.476244	0.242602	No
	LysoPC(0:0/16:0)	Lyso-PC	POS	6.32259	0.967693	6.84891	1.75848	0.0913748	0.270575	0.104989	0.0672411	No
	LysoPC(P-18:0/0:0)	Lyso-PC	POS	0.45615	0.0994714	0.461986	0.0949808	0.021857	0.268109	0.745417	0.354971	No
	LysoPC(17:0/0:0)	Lyso-PC	POS	1.38796	0.232339	1.38488	0.230544	-0.00252433	0.225483	0.947219	0.426249	No
	LysoPC(0:0/17:0)	Lyso-PC	POS	1.02637	0.223735	1.02137	0.245799	-0.0143685	0.223365	0.890399	0.407813	No
	LysoPC(16:0(OH)/0:0)	Lyso-PC	POS	0.251326	0.0774907	0.242674	0.0588646	-0.0176353	0.308126	0.421966	0.223816	No
	LysoPC(18:3(9Z,12Z,15Z)/0:0)	Lyso-PC	POS	1.19453	0.376098	1.13611	0.425489	-0.093817	0.198245	0.132779	0.0826387	No
	LysoPC(0:0/18:3)	Lyso-PC	POS	0.127291	0.0372826	0.120725	0.03699	-0.0763021	0.198701	0.102017	0.065884	No
	LysoPC(18:2(9Z,12Z)/0:0)	Lyso-PC	POS	28.9002	3.68727	27.9719	4.30714	-0.0516665	0.157233	0.188645	0.112858	No
	LysoPC(0:0/18:2(9Z,12Z))	Lyso-PC	POS	5.99812	1.25552	5.88678	1.40442	-0.0343693	0.216925	0.575416	0.283756	No
	LysoPC(18:1(9Z)/0:0)	Lyso-PC	POS	21.5014	2.9325	20.6556	3.63837	-0.0652418	0.190937	0.196775	0.116229	No
	LysoPC(0:0/18:1)	Lyso-PC	POS	1.6782	0.308312	1.74056	0.426328	0.0381832	0.254613	0.407089	0.218934	No
	LysoPC(18:0/0:0)	Lyso-PC	POS	14.488	2.23238	14.9447	2.27449	0.0465896	0.279215	0.470683	0.241256	No
	LysoPC(0:0/18:0)	Lyso-PC	POS	2.1814	0.396061	2.4026	0.463721	0.138315	0.297165	0.0469894	0.033734	Yes
	LysoPC(19:0/0:0)	Lyso-PC	POS	0.128171	0.0313793	0.129646	0.0289772	0.0264728	0.316171	0.819012	0.381917	No
	LysoPC(0:0/19:0)	Lyso-PC	POS	0.0518384	0.0097525	0.0540303	0.0111029	0.058497	0.299172	0.381644	0.208151	No
	LysoPC(18:0(OH)/0:0)	Lyso-PC	POS	0.0694412	0.0175805	0.0809863	0.0190977	0.228348	0.240407	0.000381916	0.000464163	Yes
	LysoPC(20:5(5Z,8Z,11Z,14Z,17Z)/0:0)	Lyso-PC	POS	1.66389	0.829384	1.5132	0.867938	-0.162953	0.201896	0.0381863	0.0286119	Yes
	LysoPC(0:0/20:5)	Lyso-PC	POS	0.251718	0.126321	0.240833	0.127776	-0.0706405	0.175543	0.224468	0.13025	No
	LysoPC(20:4(5Z,8Z,11Z,14Z)/0:0)	Lyso-PC	POS	3.91363	0.744122	3.67635	0.776323	-0.0944013	0.201786	0.0611388	0.0421285	Yes
	LysoPC(0:0/20:4)	Lyso-PC	POS	1.12495	0.206018	1.12969	0.254951	-0.00400623	0.214608	0.906458	0.411505	No
	LysoPC(20:3(8Z,11Z,14Z)/0:0)	Lyso-PC	POS	2.49832	0.674564	2.15917	0.651409	-0.22492	0.243932	0.000766103	0.000875911	Yes
	LysoPC(0:0/20:3)	Lyso-PC	POS	0.286285	0.0759375	0.280299	0.0806552	-0.0373618	0.328426	0.69434	0.333867	No
	LysoPC(20:2(11Z,14Z)/0:0)	Lyso-PC	POS	0.399697	0.0641975	0.362212	0.0844905	-0.157259	0.237289	0.0154537	0.0129635	Yes
	LysoPC(0:0/20:2)	Lyso-PC	POS	0.0396985	0.00493325	0.0416042	0.0110825	0.0384687	0.30024	0.386808	0.210225	No
	LysoPC(20:1(11Z)/0:0)	Lyso-PC	POS	0.36137	0.126245	0.346125	0.113355	-0.051111	0.326333	0.447482	0.234928	No
	LysoPC(0:0/20:1)	Lyso-PC	POS	0.0247613	0.00726298	0.0269496	0.00814903	0.120255	0.462293	0.237597	0.13684	No
	LysoPC(20:0/0:0)	Lyso-PC	POS	0.122293	0.0503565	0.118779	0.0250735	0.0133865	0.3846	0.699401	0.335257	No
	LysoPC(0:0/20:0)	Lyso-PC	POS	0.0396868	0.0248114	0.037617	0.0189887	-0.0145659	0.340488	0.333718	0.186628	No
	LysoPC(22:6(4Z,7Z,10Z,13Z,16Z,19Z)/0:0)	Lyso-PC	POS	2.09069	0.586967	1.78748	0.455634	-0.21826	0.254655	0.0008197	0.000930299	Yes
	LysoPC(0:0/22:6)	Lyso-PC	POS	0.294799	0.0764936	0.28871	0.0841122	-0.0417608	0.243683	0.598352	0.293192	No
	LysoPC(22:5(4Z,7Z,10Z,13Z,16Z)/0:0)	Lyso-PC	POS	0.545206	0.129169	0.464175	0.107738	-0.229809	0.311342	0.00469133	0.0044698	Yes
	LysoPC(22:4(7Z,10Z,13Z,16Z)/0:0)	Lyso-PC	POS	0.104604	0.0206967	0.0951033	0.0215651	-0.148086	0.254905	0.0177499	0.0146508	Yes
	LysoPC(0:0/22:4)	Lyso-PC	POS	0.0359656	0.00578254	0.0402442	0.00765172	0.154223	0.26682	0.0141551	0.012138	Yes
	LysoPC(22:1(13Z)/0:0)	Lyso-PC	POS	0.168206	0.0529447	0.164304	0.0555889	-0.0453604	0.421203	0.667458	0.323969	No
	4-Hydroxybenzaldehyde	Other	NEG	0.416653	0.0524445	0.539953	0.0816873	0.369608	0.184951	8.99364e-09	3.55941e-08	Yes
	(±)-2-Hydroxy-4-(methylthio)butanoic acid	Other	NEG	0.0695777	0.0192452	0.0622562	0.0163872	-0.155035	0.175194	0.00022305	0.000291761	Yes
	Isocitric acid	CHO/TCA	NEG	16.1262	2.98607	18.8924	2.91653	0.23599	0.206643	2.17828e-05	3.90951e-05	Yes
	D-Glucoheptose	Other	NEG	0.0720866	0.0188472	0.0801004	0.0157347	0.169462	0.252721	0.00668904	0.00614555	Yes
	Indoxyl sulfate	Other	NEG	1.6662	0.716369	1.6674	0.81634	-0.0400241	0.267119	0.985136	0.442022	No
	Xanthosine	Purines/Pyramidines	NEG	0.0166109	0.0066528	0.0732986	0.0162038	2.18373	0.58983	8.64189e-13	1.11156e-11	Yes
	AICAR	Other	NEG	0.156452	0.0456472	0.171677	0.0401925	0.159181	0.175485	0.000142694	0.00019491	Yes
	Inosinic acid	Purines/Pyramidines	NEG	0.407912	0.0804549	0.407948	0.115404	-0.0330773	0.28958	0.998354	0.446655	No
	Sphingosine 1-phosphate	Other	NEG	2.20965	0.441327	2.24528	0.407113	0.0299345	0.1514	0.47204	0.241256	No
	FAD	CHO/TCA	NEG	0.138982	0.0252951	0.118395	0.0230575	-0.233783	0.277483	0.000362134	0.000447163	Yes
	Capryloylglycine	AA/Peptides	NEG	0.0431782	0.017849	0.0777863	0.0322681	0.852111	0.237286	1.7128e-09	7.86645e-09	Yes
	Taurine	AA/Peptides	NEG	0.0960613	0.0200858	0.12508	0.0221004	0.388191	0.281506	4.63715e-07	1.23404e-06	Yes
	L-Aspartic acid	AA/Peptides	NEG	0.343449	0.0907668	0.32931	0.064068	-0.0405022	0.194491	0.163591	0.0994796	No
	N-Acetyl-L-aspartic acid	AA/Peptides	NEG	0.706745	0.15521	0.603534	0.102375	-0.212775	0.318941	0.00206163	0.00213566	Yes
	N-Formyl-L-methionine	AA/Peptides	NEG	0.0802037	0.0134153	0.106751	0.0184466	0.411196	0.162963	8.82569e-11	5.67602e-10	Yes
	Salicylic acid	Other	NEG	0.229975	0.293759	0.176141	0.125798	-0.0792487	0.72418	0.219093	0.127611	No
	2-Methoxybenzoic acid	Other	NEG	0.0483691	0.0448536	0.0517594	0.0396574	0.143153	0.217656	0.0650385	0.044419	Yes
	3-(3-Hydroxyphenyl)propanoic acid	Other	NEG	0.564373	0.215989	0.643745	0.273091	0.170124	0.208153	0.0028999	0.00290649	Yes
	Hippuric acid	Other	NEG	3.12257	2.09493	4.22595	3.17435	0.438375	0.498668	0.00908196	0.00824588	Yes
	4-Hydroxyhippuric acid	Other	NEG	0.0532562	0.0214266	0.0774288	0.047119	0.46573	0.393988	0.00202037	0.00212139	Yes
	Threonic acid	CHO/TCA	NEG	2.30853	0.474527	2.24223	0.34003	-0.0277882	0.321571	0.521529	0.262208	No
	myo-Inositol	CHO/TCA	NEG	0.551444	0.321809	0.644057	0.308803	0.265443	0.333938	0.0119673	0.0104952	Yes
	Gluconic acid	CHO/TCA	NEG	0.522746	0.0960977	0.530991	0.0963635	0.0232547	0.1717	0.566009	0.280182	No
	2,3,4,5,6,7-Hexahydroxyheptanoic acid	CHO/TCA	NEG	0.135238	0.0223245	0.153772	0.0297496	0.182644	0.378231	0.0222715	0.0176265	Yes
	2-Oxovaleric acid	Ketones	NEG	3.88815	0.647539	3.54834	0.645717	-0.135259	0.327143	0.0588366	0.0407239	Yes
	Ketoleucine	Ketones	NEG	16.243	3.11283	14.6395	3.47385	-0.161926	0.372011	0.0506643	0.0355456	Yes
	Oxoglutaric acid	CHO/TCA	NEG	0.760139	0.301702	1.08678	0.440095	0.505291	0.357695	1.99236e-06	4.80501e-06	Yes
	Pantothenic acid	Ketones	NEG	0.332273	0.0887249	0.548613	0.114468	0.743163	0.185342	8.24802e-15	2.67324e-13	Yes
	Uridine	Nucleosides/Nucleotides	NEG	0.805407	0.337267	1.93706	0.31029	1.35742	0.485756	1.01815e-14	2.67324e-13	Yes
	Inosine	Nucleosides/Nucleotides	NEG	0.0135234	0.00550692	0.505578	0.467946	4.89729	1.16333	4.80245e-05	7.33919e-05	Yes
	Uridine 5'-monophosphate	Nucleosides/Nucleotides	NEG	0.511023	0.238741	0.212473	0.128718	-1.37251	1.15963	2.38053e-05	4.1754e-05	Yes
	Cyclic AMP	Nucleosides/Nucleotides	NEG	0.0133906	0.00298978	0.0742045	0.0351424	2.35979	0.696146	2.85643e-08	1.00202e-07	Yes
	Adenosine monophosphate	Nucleosides/Nucleotides	NEG	0.690157	0.133155	0.562721	0.151891	-0.315298	0.276269	2.76772e-05	4.69448e-05	Yes
	Oxidized glutathione	AA/Peptides	NEG	53.1017	4.15309	51.1751	5.65593	-0.0583243	0.142758	0.0698648	0.0470901	Yes
	Succinic acid semialdehyde	Fatty acids	NEG	0.243297	0.0672486	0.304339	0.0968467	0.301999	0.292376	6.17669e-05	9.07973e-05	Yes
	3-Hydroxybutyric acid	Fatty acids	NEG	8.36169	2.27296	7.62336	2.20169	-0.131595	0.271561	0.0472904	0.0337929	Yes
	Glyceric acid	CHO/TCA	NEG	0.185106	0.0621244	0.467523	0.0791324	1.40869	0.564518	7.10749e-13	9.9731e-12	Yes
	Succinic acid	CHO/TCA	NEG	0.70004	0.157758	5.37722	1.38752	2.92682	0.402749	6.97241e-14	1.34524e-12	Yes
	3-Hydroxyisovaleric acid	Fatty acids	NEG	0.519152	0.110468	0.479899	0.103804	-0.112923	0.143459	0.00101995	0.00114079	Yes
	Glutaric acid	CHO/TCA	NEG	0.216713	0.113869	0.32316	0.144401	0.626539	0.340603	3.80125e-08	1.30383e-07	Yes
	2-Hydroxycaproic acid	Fatty acids	NEG	0.423696	0.115699	0.47046	0.113475	0.160368	0.233211	0.00324626	0.00321193	Yes
	delta-Hexanolactone	Fatty acids	NEG	0.579368	0.227346	0.53093	0.206899	-0.123841	0.159701	0.000856253	0.000964691	Yes
	Malic acid	CHO/TCA	NEG	2.85914	0.455839	7.70264	1.38324	1.42371	0.271012	1.03916e-14	2.67324e-13	Yes
	2-Methylglutaric acid	Fatty acids	NEG	0.211549	0.0631132	0.235633	0.0905103	0.13603	0.475648	0.209039	0.122217	No
	Pimelic acid	Fatty acids	NEG	0.12525	0.0500936	0.14939	0.0732296	0.236763	0.278362	0.00384231	0.00372994	Yes
	Hydroxyoctanoic acid	Fatty acids	NEG	0.169981	0.0545353	0.301347	0.090464	0.823322	0.324363	1.73281e-09	7.86645e-09	Yes
	3-Hydroxyoctanoic acid	Fatty acids	NEG	0.282606	0.14956	0.301051	0.123674	0.145626	0.266212	0.158413	0.0970278	No
	Suberic acid	Fatty acids	NEG	0.45142	0.263375	0.406075	0.168734	-0.0578453	0.421391	0.170962	0.103483	No
	Suberic acid	Fatty acids	NEG	0.0530644	0.0300446	0.0484016	0.0197453	-0.0775941	0.756163	0.534401	0.266941	No
	Azelaic acid	Fatty acids	NEG	1.32015	0.502456	1.26203	0.338894	-0.00731995	0.588169	0.584153	0.287147	No
	3-Hydroxycapric acid	Fatty acids	NEG	0.147805	0.0509341	0.251784	0.112077	0.717164	0.457332	1.0137e-05	2.00596e-05	Yes
	2-Hydroxydecanoate	Fatty acids	NEG	1.30008	1.02456	0.973409	0.736936	-0.406673	0.401064	0.00146092	0.00161067	Yes
	Citric acid	CHO/TCA	NEG	16.4202	3.08023	19.1935	2.98804	0.232908	0.212644	3.65994e-05	5.82383e-05	Yes
	Sebacic acid	Fatty acids	NEG	0.246403	0.0934428	0.21543	0.0592117	-0.146217	0.371807	0.0207707	0.0165256	Yes
	Undecanedioic acid	Fatty acids	NEG	0.143117	0.046023	0.13065	0.0291037	-0.0896908	0.511347	0.205965	0.120877	No
	3-Hydroxydodecanoic acid	Fatty acids	NEG	0.0697286	0.0269724	0.126781	0.0719887	0.744324	0.39946	1.92601e-05	3.58168e-05	Yes
	Dodecanedioic acid	Fatty acids	NEG	0.133346	0.0701297	0.120361	0.0426276	-0.102052	0.323678	0.132472	0.0826387	No
	3-Carboxy-4-methyl-5-propyl-2-furanpropionic acid	Fatty acids	NEG	3.71059	3.94956	3.73004	3.84023	0.0215227	0.101062	0.726938	0.347378	No
	1,11-Undecanedicarboxylic acid	Fatty acids	NEG	0.090254	0.0167059	0.0933227	0.024426	0.0289964	0.281562	0.46362	0.23933	No
	2-Hydroxymyristic acid	Fatty acids	NEG	0.0493855	0.0185285	0.0846329	0.0389083	0.728959	0.365273	2.56453e-06	5.9975e-06	Yes
	Tetradecanedioic acid	Fatty acids	NEG	0.190185	0.0786376	0.192955	0.083536	0.0176267	0.17437	0.54046	0.269097	No
	2-Hydroxyhexadecanoic acid	Fatty acids	NEG	0.999655	0.176654	0.832265	0.146593	-0.266238	0.281486	0.000242649	0.000312107	Yes
	(R)-3-Hydroxy-hexadecanoic acid	Fatty acids	NEG	0.0952428	0.0176174	0.10921	0.0284227	0.173905	0.235967	0.00164108	0.00177133	Yes
	Linoleic acid	Fatty acids	NEG	0.0852912	0.0318168	0.0874365	0.0386334	0.00401486	0.553562	0.783021	0.368473	No
	Oleic acid	Fatty acids	NEG	0.0728731	0.0250037	0.0717687	0.0363771	-0.0799743	0.588712	0.867403	0.398463	No
	Hexadecanedioic acid	Fatty acids	NEG	0.0828069	0.0215796	0.0894104	0.0407342	0.0444903	0.397365	0.36058	0.199088	No
	alpha-Dimorphecolic acid	Fatty acids	NEG	0.0488461	0.0167682	0.0778901	0.0305279	0.638541	0.280049	2.07049e-07	5.91815e-07	Yes
	12-Hydroxystearic acid	Fatty acids	NEG	0.104155	0.0211986	0.113301	0.0274895	0.114048	0.243531	0.0371913	0.0280023	Yes
	2-Hydroxystearic acid	Fatty acids	NEG	0.498012	0.077425	0.414002	0.0964933	-0.281143	0.229488	2.2781e-05	4.04166e-05	Yes
	Eicosapentaenoic acid	Fatty acids	NEG	0.0650961	0.0493115	0.0577337	0.0414292	-0.164747	0.47396	0.104785	0.0672411	No
	Arachidonic acid	Fatty acids	NEG	0.229323	0.0653784	0.217085	0.0499053	-0.0595791	0.409694	0.408817	0.2191	No
	Octadecanedioic acid	Fatty acids	NEG	0.0839732	0.0242739	0.0868349	0.0316573	0.0298422	0.23603	0.484412	0.245951	No
	Docosahexaenoic acid	Fatty acids	NEG	0.766703	0.37994	0.608615	0.330646	-0.350157	0.392225	0.000150606	0.000203913	Yes
	Deoxycholic acid	Bile acids	NEG	0.591899	0.579636	0.0981946	0.097952	-2.73619	1.94113	0.000672214	0.000780122	Yes
	Cholic acid	Bile acids	NEG	0.0554643	0.0769011	0.0539176	0.0819379	0.0300242	0.729202	0.929632	0.420788	No
	3beta,7alpha-Dihydroxy-5-cholestenoate	Bile acids	NEG	0.148442	0.0307866	0.162549	0.0358606	0.126515	0.167814	0.00150202	0.00164424	Yes
	Lithocholic acid glycine conjugate	Bile acids	NEG	0.0317378	0.0084071	0.0360449	0.0097754	0.184111	0.328253	0.0199628	0.015965	Yes
	Deoxycholic acid glycine conjugate	Bile acids	NEG	0.624116	0.580915	1.17557	1.13351	0.801815	0.817687	0.00846823	0.00773415	Yes
	Glycoursodeoxycholic acid	Bile acids	NEG	0.157531	0.0958957	0.169732	0.0945969	0.105558	0.601322	0.396066	0.214501	No
	Chenodeoxycholic acid glycine conjugate	Bile acids	NEG	2.10402	1.12797	3.41805	2.08917	0.665235	0.722665	0.00215489	0.00221738	Yes
	3a,7b,12a-Trihydroxyoxocholanyl-Glycine	Bile acids	NEG	0.0529749	0.0379768	0.0416465	0.0262504	-0.338679	0.381441	0.00195684	0.00206875	Yes
	Glycocholic acid	Bile acids	NEG	0.819737	0.767237	1.47508	1.63608	0.731276	0.969238	0.0395038	0.029359	Yes
	Abbreviations: Tar = targeted analysis; GC = gas chromatography analysis; POS = liquid chromatography positive mode; NEG = liquid chromatography negative mode
